# Supplementary material for: Clinical-Genomic Analysis of 1261 Patients with Ehlers–Danlos Syndrome Outlines an Articulo-Autonomic Gene Network (Entome)
Source: Curr Issues Mol Biol. 2024 Mar 19;46(3):2620–43. doi: 10.3390/cimb46030166 (PMC10969023; doi:10.3390/cimb46030166)
Supplement: Supplementary file 1 [file cimb-46-00166-s001.zip]

Archive with 1 entries (1 files):
- cimb-2829607-supplementary.xlsx
