# Supplementary material for: Clinical-Genomic Analysis of 1261 Patients with Ehlers–Danlos Syndrome Outlines an Articulo-Autonomic Gene Network (Entome)
Source: Curr Issues Mol Biol. 2024 Mar 19;46(3):2620–43. doi: 10.3390/cimb46030166 (PMC10969023; doi:10.3390/cimb46030166)
Supplement: Supplementary file 1 [file cimb-46-00166-s001.zip › cimb-2829607-supplementary.xlsx]

## Sheet: S1Tab EDS finding comparisons 
S1 Table A Systematically assessed findings and their percentages				S2 Table B Finding percentages in female, male, and not EDS patients followed by EDS patient groups with similar gene changes																																										2017 consensus criteria for diagnosis of hypermobile or classical EDS
Findings and categories	All EDS (1261)			↓Patients Gene group→	EDS females	EDS males	Not EDS	EDS Clinic	EDS Retrospective	EDS Online	All nuclear genes	All MT-DNA genes	All genes	Jt/COL5A1	Jt/COL5A2	Jt/COL5A1-A2	Jt-Bn	Jt/COLenzyme	Bn/COLA1-A2	Bn/COL2-9-11	Vs-Clot/VWF	Skin	Aim/FLG	Skin/COL7-17	Aim	Vs	Vs/COL3	Vs/FBN1	Vs/TGFB-R	Nc	Np	Ns-Ans/SCN9-11A	Ans	Ans/POLG	Nm	Mu	Mu/COL6-12	Nm/MT-rtRNA	Nm-Ans/MT-ND	Nm-Ans/MT-CO	Nm-Ans/MT-CYB	Ans/Nm/MT-ATP	Ans/Apor	Ans/Athy		Hypermobile EDS (hEDS) diagnostic criteria1	Classical EDS (cEDS) diagnostic criteria2
Category totals used for group comparisons				All ≥ 9.5 years	1027	169	56	700	253	243	437	79	516	34	15	49	20	22	14	16	15	14	25	5	24	21	12	17	11	13	13	16	26	13	14	35	24	18	20	12	11	18	11	7		Major criteria 1, 2, and 3 needed for the clinical diagnosis of hEDS	Major criteria 1) and 2) must be present plus either criterion 3)
	Totals/percent of patients			Males	0	169	28	95	51	23	59	9	68	2	2	4	2	4	6	0	1	1	2	0	3	5	0	4	0	3	2	2	7	0	3	3	3	3	1	1	2	2	2	2			or three minor criteria for the clinical diagnosis of cEDS
Total history findings (X̄ of 80) M1.4 Retro 1.1 Onl 0.9	34			Clinic evaluation	605	95	9	700	0	0	210	37	247	21	9	30	6	9	7	6	11	4	7	2	10	11	6	9	6	4	6	8	10	10	8	18	12	5	10	5	8	9	8	2		Major criterion 1: Beighton score over 5*	Major criterion 1: Joint hypermobility—Beighton score over 5* (increases for older age, count historical ability)
Total physical findings(X̄ of 40) Males x1.1 Online x0.9	19			Retrospective evaluation	202	51	47	0	253	0	149	30	179	10	4	14	12	8	6	3	3	6	8	2	9	5	3	7	4	5	5	7	12	1	4	13	7	9	5	6	3	7	3	2		(increased emphasis for age, subluxations*, awareness of flexibility*)	Major criteria 2: Skin hyperextensibility* —stretch 1.4 inches neck, 0.7 inches distal forearm*
Beighton maneuvers (X̄ of 9) Males x1.2	6.7			Online evaluation	220	23	0	0	0	243	78	12	90	3	2	5	2	5	1	7	1	4	10	1	5	5	3	1	1	4	2	1	4	2	2	4	5	4	5	1	0	2	0	3		Major criterion 2: Two of three A, B, or C requirements met:	Minor criteria (3 must be present)
5th finger bend R%--L%	74--75			Hypermobile hEDS Dx	711	126	─	489	188	160	297	59	356	17	14	31	18	17	10	9	10	7	20	3	20	18	9	12	7	8	10	10	16	8	9	29	15	10	15	12	8	12	5	6		C requirement: One of three C findings present:	Minor 1) Complications of hypermobility
Thumb to forearm R%--L%	76--77			Classical EDS Dx	293	32	─	197	54	74	126	20	146	16	1	17	2	5	4	7	5	7	5	2	4	3	3	5	3	5	2	5	6	5	3	5	9	7	4	0	3	6	3	1		C1) Musculoskeletal pain in two or more limbs*	(sprains*, dislocations/subluxations*, flat feet*)
Elbow hyperextend R%--L%	81--80			% Hypermobile EDS	71	80	─	71	78	68	70	75	68.9922	50	93.3333	63.2653	90	77.2727	71.4286	56.25	66.6667	50	80	60	83.3333	85.7143	75	70.5882	63.6364	61.5385	76.9231	62.5	62	61.5385	64.2857	82.8571	62.5	55.5556	75	100	72.7273	66.6667	45.4545	85.7143		recurring daily for at least 3 months	Minor 2) Muscle hypotonia*, delayed gross motor development*
Knee hyperextend R%--L%	67--68												18	Child clumsiness	Aware of flexibility	Child clumsiness	Aware of flexibility		Subluxations	Reverse prayer sign	Aware of flexibility		Beighton 7-9	Subluxations	Aware of flexibility	Beighton 7-9		Aware of flexibility		Aware of flexibility		Reverse prayer sign	Beighton 7-9	Beighton 7-9		Aware of flexibility	Child clumsiness		Beighton 7-9	Subluxations	Child clumsiness		Subluxations	Beighton 7-9		C2) Chronic widespread pain, 3 months or more*	Minor 3) Smooth velvety skin*
Palms touch floor %	65			HI Joint flexibility (5 findings)		All 5 < F (p <0.05)	All 5 < F (p <0.05)		All 5 ± Clinic	All 5 ± Clinic			17	Beighton 7-9		Beighton 7-9								Beighton 7-9	Subluxations					Child clumsiness			Reverse prayer sign								Beighton 7-9					C3) Dislocations or subluxations in absence trauma*	Minor 4) Molluscoid pseudotumors
HI-JtFlex Beighton score ≥7 ch	67													Reverse prayer																											Reverse prayer sign					Major Criterion 2: Two of three A, B, or C requirements met	Minor criterion (continued): 3 must be present
Jt-SktH+P (X̄ of 21) Males x1.3 Retro x1.2 Online x0.9	8.1												17				Many sprains	Early pain	Many sprains		Many sprains	Early pain	Activity limited		Activity limited	Early pain	Early joint pain	Activity limited		Activity limited	Fractures	Early pain	Activity limited	Fractures	Activity limited	Joint-ligament tears	Early pain		Fractures	Early pain	Early pain					A requirement: 5 must be present	Minor 5) Subcutaneous spheroids/spherules
Hx Joints--Jt (X̄ of 10)	5			HI Joint pain-injury (5 findings)		All 5 < F (p <0.05)	All 5 < F (p <0.05)		All 5 ± Clinic	All 5 ± Clinic			17						Fractures			Many sprains			Joint-ligament tears			Fractures		Fractures					Many sprains	Fractures	Activity limited			Joint-ligament tears	Activity limited					A1) Unusually soft or velvety skin*	Minor 6) Easy bruising*
Popping joints	86.5979																																				Many sprains									A2) Mild skin hyperextensibility*	Minor 7) Manifestations of tissue extensibility and fragility
HI-JtFlex Subluxations ch	59.1594					2 < F (p <0.05)							15						Height >90th centile		High palate	High palate	Scoliosis	High palate	High palate	Height >90th centile				Scoliosis	Scoliosis	Long face	Height >90th centile	Lordosis	Long face	High palate	Height >90th centile	Height >90th centile			Height >90th centile	Scoliosis	Long face			A3) Striae without significant weight change*	(hiatus hernia, childhood anal prolapse, cervical insufficiency)
TMJ issues	51.9429			DF Axial skeleton bend (5 findings)		tall stature, long face	All 5 < F (p <0.05)		All 5 ± Clinic	All 5 ± Clinic			15						High palate			Lordosis		Scoliosis								High palate					Long face	Long face					Scoliosis			A4) Bilateral peizogenic papules (see Fig.4-3)	Minor 8) Surgical complications (postoperative hernias)
Pain > 3 joints h	91.7526					high palate ±																																Lordosis					Lordosis			A5) Atrophic (white, flat) scarring at two sites*	Minor 9) Positive family history
HI-JtPain Many sprains c	53.4496												14	Long fingers		Wingspan > Height		Walker-Murdoch sign	Flat/high arches				Wingspan > Height	Flat/high arches			Flat/high arches	Long fingers	Walker-Murdoch sign			Wingspan > Height		Wingspan > Height	Flat/high arches	Walker-Murdoch sign	Wingspan > Height				Long fingers		Flat/high arches				Suggests that change in collagen type V genes support the diagnosis of cEDS.
HI-JtPain Joint-ligament tears	32.276			DF Limb deformation (5 findings)		All 5 ± Females	All 5 < F (p <0.05)		All 5 ± Clinic	All 5 ± Clinic			11										Long fingers	Toeing in or out			Toeing in or out					Walker-Murdoch sign		Walker-Murdoch sign		Flat/high arches	Toeing in or out						Toeing in or out			Major criterion 2 (continued): 2 of 3 A, B, or C requirements met
Joint surgeries	29.3418																																	Toeing in or out												A requirement (continued): 5 must be present
HI-JtPain Fractures	45.9952																																													A6) Pelvic floor collapse* without pregnancy, obesity
Spinal disc issues	38.7787												18	Early striae	Easy bruising		Unusual scars	Jaw fold >1"	Soft skin	Easy bruising	Easy bruising	Soft skin	Soft skin	Early striae	Jaw fold >1"			Unusual scars	Early striae	Easy bruising	Soft skin	Soft skin	Easy bruising		Jaw fold >1"		Unusual scars	Unusual scars	Jaw fold >1"	Easy bruising			Soft skin	Unusual scars		A7) Dental crowding* and/or high, narrow palate*
Back surgery	8.80254			Skin elasticity-fragility (5 findings)		3 < F (p <0.05)	All 5 < F (p <0.05)		Jaw fold >1"	All 5 ± Clinic			18	Unusual scars					Jaw fold >1"	Early striae	Early striae	Easy bruising	Jaw fold >1"								Easy bruising				Unusual scars											A8) Spider fingers* (Bilateral positive WM* or St* signs)
Hx Skeletal--SktH (X̄ of 5)	1.1					Soft skin, jaw fold ±													Unusual scars	Jaw fold >1"	Jaw fold >1"	Unusual scars																								A9) Arm span to height ratio 1.05 or more*
DF-Axial Scoliosis	33.069																			Unusual scars																										A10) Mitral valve prolapse (by echocardiogram)*
Pectus	6.34417										Syncope	Salt fancy	13	Dizzy on standing	Tachycardia	Syncope			Syncope	Salt fancy	Pedal blood pooling		Syncope	Tachycardia	Syncope	Syncope	Tachycardia	Syncope	Salt fancy		Salt fancy			Tachycardia		Syncope	Dizzy on standing	Syncope	Tachycardia	Salt fancy	Syncope	Pedal blood pooling		Syncope		A11) Aortic root dilation*
Bowing of legs	3.09278			POTS physiologic (5 findings)		All 5 < F (p <0.05)	All 5 < F (p <0.05)		All 5 ± Clinic	All 5 ± Clinic			18	Syncope	Pedal blood pooling	Salt fancy							Pedal blood pooling		Salt fancy	Pedal blood pooling		Pedal blood pooling								Salt fancy	Pedal blood pooling		Pedal blood pooling					Pedal blood pooling		B requirement:
DF-Limb Toeing in/out	29.4211													Salt fancy																						Pedal blood pooling										B1) Positive family history One or more first-degree relatives
DF-Limb Flat feet/high arches c	42.3473										Brain fog		10	Brain fog					Sleep issues	Frequent anxiety			Chronic fatigue	Sleep issues	Sleep issues	Brain fog			Sleep issues	Sleep issues		Frequent anxiety		Frequent anxiety		Heat-cold sensitive	Chronic fatigue		Chronic fatigue	Sleep issues	Heat-cold sensitive					(parent, child, full sib) meeting EDS criteria
PE Skeletal--SktP (X̄ of 6)	2			POTS behavioral (5 findings)		All 5 < F (p <0.05)	All 5 < F (p <0.05)		All 5 ± Clinic	All 5 ± Clinic			11										Heat-cold sensitive		Brain fog									Brain fog			Frequent anxiety		Heat-cold sensitive							Major criterion 3: All 3 exclusions met to diagnose hEDS
Forward neck curve	44.2506																																				Brain fog									E1) Exclude other CTD, autoimmune disorders
Pectus	4.99603										Bloating-reflux		17	Bloating-reflux		Bloating-reflux	Dysphagia	Underweight		Transient rashes		Underweight	Underweight		Bloating-reflux	Bowel irregularity	Bowel irregularity	Underweight		Bowel irregularity		Underweight		Underweight			Bowel irregularity	Frequent nausea	Bowel irregularity	Bowel irregularity	Frequent nausea	Bowel irregularity	Frequent nausea	Underweight		E2) Exclude if severe skin fragility suggests another type like cEDS
DF-Axial Scoliosis	23.9492												17			Dysphagia				Asthma		Frequent nausea				Bloating-reflux	Bloating-reflux										Frequent nausea	Dysphagia	Dysphagia	Dysphagia	Bloating-reflux	Frequent nausea	Dysphagia			E3) Exclude hypermobility disorders due to low muscle tone
DF-Axial Lordosis	39.7304			IBS (5 findings)		All 5 < F (p <0.05)	All 5 < F (p <0.05)		All 5 ± Clinic	Dysphagia												Bloating-reflux					Dysphagia																			1Originally from the Villefranche criteria formulated in 1988, discussed in reference [4] and reprised at www.hypermobility.org;
DF-Limb Toeing out/in	41.7922																					Dysphagia																								2Originally from the Villefranche criteria, discussed by Bowen et al. [6]
DF-Limb Flat/high pedal arches c	45.5194										Hives-reactive skin	Food-med allergy	16	Asthma		Gum+Enamel issues			Gum+Enamel issues	Transient rashes		Asthma	Gum+Enamel issues	Food-med allergy	Hives-reactive skin		Transient rashes		Gum+Enamel issues				Food-med allergy					Gum + Enamel issues	Food-med allergy	Hives-reactive skin	Gum + Enamel issues	Food-med allergy	Hives-reactive skin	Transient rashes		1,2Taken from www.ehlers-danlos.com/eds-types/ website in 2017, hEDS criteria under revision in 2023-4;
SkinH+P (X̄ of 11) Males x 1.3 Online x0.9	5.5			MCAS-inflammation (5 findings)		All 5 < F (p <0.05)	All 5 < F (p <0.05)		Asthma	All 5 ± Clinic	Asthma		13	Food-med allergy		Asthma			Asthma	Asthma			Hives-reactive skin		Asthma				Transient rashes											Asthma			Asthma	Hives-reactive skin		The criteria are edited for concision and reorganized so that overlapping ccriteria are displayed in parallel;
Hx Skin--SknH (X̄ of 5)	2.3																		Food-med allergy				Asthma		Food-med allergy																					Starred (*) items are included in the systematic history-physical findings listed in S1 Table A.
Skin Bruise easily c	67.3275			Neuromuscular (5 findings)		All 5 < F (p <0.05)	All 5 < F (p <0.05)		Muscle aches	All 5 ± Clinic			18	Daily headaches		Daily headaches	Migraines	Poor balance	Daily headaches	Daily headaches	Daily headaches	Chiari deformation	Migraines	Muscle aches			Migraines			Migraines	Poor balance	Poor balance	Migraines	Muscle aches	Daily headaches	Migraines		Numb/Neuropathy		Daily headaches		Muscle aches	Numb/Neuropathy
Elastic skin c	26.4076								Poor balance				12	Poor balance			Muscle aches			Numb/Neuropathy		Arrhythmia	Poor balance	Numb/Neuropathy						Muscle aches			Daily headaches							Muscle aches		Poor balance	Poor balance
Skin Unusual scars ch	40.682			Miscellaneous findings selected for management		7 < F (p <0.05)			Motor delay		Bladder issues	Glasses before 13	Jt 2 3	Motor delay	Low Vitamin D	Motor delay	Thyroid dysfunction	Gall bladder issues	Low Vitamin D	Arrhythmia	Gall bladder issues		Colic/feeding	Glasses before 13		Low Vitamin D	Bladder issues	Bladder issues		Colic/feeding		Motor delay	Bladder issues	Low Vitamin D	Colic/feeding			Bladder issues	Heart valve/defect	Colic/feeding	Glasses before 13	Low Vitamin D	Glasses before 13	Colic/feeding
Early Striae h	55.5115					Colic-feeding	Colic-feeding ±		Heart valve/defect				Hrt 11 0		Chiari deformation	Chiari deformation		Heart valve/defect	Arrhythmia				Low Vitamin D	Low vitamin D		Gall bladder issues						Glasses before 13		Gall bladder issues	Thyroid dysfunction				Aneurysm	Gall bladder issues		Chiari deformation	Heart valve/defect
Fragile-dry	43					Motor delay	Motor delay ±						Dys 13 11		Bladder issues				Thyroid dysfunction				Thyroid dysfunction			Bladder issues						Low Vitamin D		Heart valve/defect	Gall bladder issues							Gall bladder issues
PE Skin--SknP (X̄ of 6)	3.2					Glasses before 13							Nm 4 1										Heart valve/defect									Chiari deformation		Arrhythmia
Skin Soft, velvety skin ch	82.157												TOT 30 15										Arrhythmia
Lucent, thin skin	30.6106			Finding	EDS females	EDS males	Not EDS	EDS Clinic	EDS Retrospective	EDS Online	All nuclear genes	All MT-DNA genes	All genes	Jt/COL5A1	Jt/COL5A2	Jt/COL5A1-A2	Jt-Bn	Jt/COLenzyme	Bn/COLA1-A2	Bn/COL2-9-11	Vs-Clot/VWF	Skin	Aim/FLG	Skin/COL7-17	Aim	Vs	Vs/COL3	Vs/FBN1	Vs/TGFB-R	Nc	Np	Ns-Ans/SCN9-11A	Ans	Ans/POLG	Nm	Mu	Mu/COL6-12	Nm/MT-rtRNA	Nm-Ans/MT-ND	Nm-Ans/MT-CO	Nm-Ans/MT-CYB	Ans/Nm/MT-ATP	Ans/Apor	Ans/Athy
Skin Jaw fold ≥1 inch ch	69.548			Aware of flexibility	70	60	25	75.1429	70.3095	71.2947	69.3331	73.101	69.9827	70.5882	86.6667	75.5102	90	59.0909	71.4286	62.5	58.3333	71.4286	76	60	50	71.4286	58.3333	88.2353	72.7273	100	69.2308	81.25	61.5385	69.2308	64.2857	54.2857	66.6667	77.7778	65	83.3333	72.7273	66.6667	72.7273	71.4286
Forearm fold ≥1 inch ch	62.9659			Child clumsiness	55	44	21	53.4286	60	50.7994	57.8777	62.2323	59	41.1765	53.3333	44.898	50	50	71.4286	50	58.3333	64.2857	48	80	58.3333	61.9048	58.3333	70.5882	45.4545	84.6154	69.2308	50	50	61.5385	42.8571	60	41.6667	66.6667	70	75	27.2727	72.2222	45.4545	57.1429
Thin (epidermal) fold ch	29.4211			Subluxations	65	46	43	60.7143	62.9964	57.4683	63.2493	62.9495	63.1976	52.9412	60	55.102	75	72.7273	42.8571	62.5	66.6667	71.4286	68	100	50	66.6667	66.6667	64.7059	63.6364	76.9231	69.2308	62.5	53.8462	61.5385	64.2857	68.5714	58.3333	77.7778	65	41.6667	63.6364	66.6667	27.2727	42.8571
Skin Unusual scars ch	39.8097			Beighton 7-9	65	34	21	57.5714	59.4846	64.8165	59.3173	57.2727	58.9648	41.1765	53.3333	44.898	65	54.5455	71.4286	56.25	50	71.4286	72	100	58.3333	76.1905	50	58.8235	54.5455	53.8462	61.5385	56.25	42.3077	76.9231	42.8571	60	66.6667	55.5556	75	75	36.3636	44.4444	54.5455	28.5714
Hx POTS (X̄ of 11) Males x 1.3 Online x0.9	7.1			Reverse prayer sign	87	73	3.6	85.7143	84.0432	83.4383	83.1895	79.1717	82.4967	70.5882	93.3333	77.551	85	81.8182	71.4286	68.75	91.6667	92.8571	92	100	83.3333	90.4762	91.6667	76.4706	90.9091	84.6154	84.6154	68.75	69.2308	76.9231	92.8571	85.7143	91.6667	77.7778	85	91.6667	63.6364	77.7778	81.8182	71.4286
Physio Dizzy on standing	84.9326			HI Joint flexibility X̄ of 5 Males x1.3	68	51	23	69	70	68	69.3251	69.2515	69	56	73	61	75	67	74.1633	60	65	76	72.9088	88	62	75	65	77	65.4545	86	74	66.1406	66	69.2308	65	67	67.4375	74.6667	73.08	75.1667	55.6033	67.7407	59	59
Physio Syncope	43.6955			Early joint pain	58	45	61	53.1429	56.9428	49.3566	58.2474	63.6061	59.1713	50	53.3333	51.0204	60	40.9091	50	56.25	83.3333	42.8571	56	60	70.8333	76.1905	83.3333	47.0588	45.4545	61.5385	53.8462	75	50	53.8462	50	57.1429	45.8333	61.1111	65	83.3333	36.3636	72.2222	72.7273	71.4286
Behav Chronic fatigue	82.95			Activity limited	71	59	18	71.2857	78	70.3937	70.2455	70.6465	70.3146	67.6471	60	65.3061	60	81.8182	71.4286	68.75	58.3333	71.4286	84	80	91.6667	66.6667	58.3333	88.2353	72.7273	46.1538	84.6154	56.25	53.8462	61.5385	50	71.4286	54.1667	77.7778	80	83.3333	45.4545	66.6667	81.8182	85.7143
Behav Sleep issues	60.8247			Many sprains	59	45	11	50.7143	54.1161	52.821	60.1231	59.5354	60.0218	55.8824	66.6667	59.1837	30	54.5455	78.5714	75	83.3333	78.5714	60	80	62.5	57.1429	83.3333	70.5882	45.4545	69.2308	53.8462	56.25	61.5385	61.5385	42.8571	62.8571	45.8333	50	55	75	45.4545	72.2222	63.6364	57.1429
Behav Brain fog	79.54			Joint-ligament tears	36	21	7.1	34.8571	31.5561	35.6041	32.958	43.0101	34.6911	38.2353	26.6667	34.6939	40	31.8182	28.5714	43.75	50	21.4286	28	60	12.5	33.3333	50	41.1765	27.2727	46.1538	30.7692	37.5	42.3077	46.1538	28.5714	22.8571	25	38.8889	35	75	27.2727	38.8889	18.1818	14.2857
Behav Heat-cold sensitivity	75.4163			Fractures	49	39	0	50.1429	45.4533	49.3038	50.7024	52.3838	50.9923	44.1176	60	48.9796	50	50	78.5714	62.5	58.3333	50	48	60	50	42.8571	58.3333	35.2941	63.6364	69.2308	69.2308	43.75	42.3077	69.2308	35.7143	34.2857	50	50	70	66.6667	36.3636	38.8889	36.3636	28.5714
Sweating difference	30.6899			HI Joint pain-injury X̄ of 5 Male x1.07	55	42	19	53	56	52.0988	54.9727	58.2852	55	51.1765	54	51.8367	48	53	63.2714	61.25	66.6667	52.8571	55.5091	68	57.5	56	66.6667	57	50.9091	58.4615	59	54.2203	54	58.4615	42	49.7143	44.5531	56.2037	61.2135	77.1139	38.6678	58.2272	56	52
Physio Tachycardia	75.2577			HI Joint-flex-injury X̄ of 10	62	47	21	61	63	60.0494	62.1014	62.4	62	54	63	57	61.5	60	69	61	66	65	64	78	60	65	66	67	58	72	67	60	60	64	54	59	51	66	67	76	40	63	58	56
Behav Frequent anxiety	64.7898			Tall stature (≥90th centile)	36	54	0	36.2857	38.3509	36.0242	40.3966	38.6162	40.0896	35.2941	40	36.7347	40	50	14.2857	50	33.3333	28.5714	48	40	29.1667	57.1429	33.3333	52.9412	45.4545	53.8462	46.1538	25	26.9231	46.1538	50	40	20.8333	16.6667	35	50	63.6364	27.7778	45.4545	42.8571
Physio Pedal blood pooling	52.3394			Long face	40	51	18	38	35.7118	40.4091	46.0942	40.7172	45.1707	44.1176	53	46.8367	50	54.5455	42.8571	37.5	58.3333	42.8571	56	20	50	52.381	58.3333	52.9412	54.5455	53.8462	46.1538	12.5	38.4615	38.4615	64.2857	37.1429	29.1667	27.7778	45	50	36.3636	44.4444	63.6364	57.1429
Physio Salt fancy	57.1768			High palate	58	56	25	63.8571	63.554	67.3586	59.546	61.9798	59.9691	58.8235	53	57.0408	50	50	85.7143	56.25	58.3333	78.5714	64	100	45.8333	71.4286	58.3333	52.9412	63.6364	76.9231	46.1538	37.5	50	53.8462	64.2857	40	58.3333	72.2222	70	50	45.4545	72.2222	45.4545	42.8571
IBS-MCAS (X̄ of 9) Males x 1.4 Online x0.9	4.6			Scoliosis (Hx+PE)/2	31	23	7.1	30.2143	31.1758	29.8636	31.0715	30.3283	31	24	40	28.898	43	39	21.4286	34.375	37.5	25	46	10	23	36	37.5	23.5294	40.9091	3.8	46	34.375	37	38.4615	25	26	39.5833	27.7778	25	12.5	36.3636	50	14	42.8571
Hx IBS (X̄ of 5)	2.6			Lordosis	41	26	0	42.5714	45.9762	50.3187	39.2581	38.5657	39.1565	47.0588	46.6667	46.9388	45	50	35.7143	31.25	25	64.2857	36	20	45.8333	47.619	25	41.1765	27.2727	46.1538	31	43.75	38	76.9231	28.5714	34	33.3333	61.1111	35	25	27.2727	44.4444	18.1818	42.8571
IBS Bowel irregularity	80.8089			DF Axial deformation X̄ of 5	41	42	10	42.1857	44.2292	36.9136	43.2413	42.0414	43	41.8588	46.5333	43.2898	45.6	48.7091	40	41.875	42.5	47.8571	50	38	38	52.9143	42.5	44.7059	46.3636	46.9138	43.0923	30.625	38.0769	50.7692	46.4286	35.4286	36.25	41.1111	42	37.5	41.8182	47.7778	37.3455	45.7143
IBS Bloating-reflux	75.4956			Wingspan > Height	57	61	0	36.2857	33.9879	33.5996	57.1145	60.1313	57.6346	47.0588	46.6667	46.9388	65	63.6364	42.8571	56.25	58.3333	64.2857	76	80	62.5	61.9048	58.3333	70.5882	54.5455	69.2308	69.2308	12.5	50	38.4615	57.1429	60	33.3333	61.1111	60	58.3333	54.5455	66.6667	81.8182	42.8571
Select--IBS Gall bladder issues	16.3362			Long fingers	38	41	3.6	33.2857	32.8745	32.8725	33.699	30.9091	33.218	23.5294	40	28.5714	35	31.8182	28.5714	43.75	25	35.7143	56	20	25	33.3333	25	52.9412	18.1818	46.1538	30.7692	25	34.6154	30.7692	35.7143	40	37.5	27.7778	25	25	54.5455	22.2222	18.1818	42.8571
IBS Difficulty swallowing-dysphagia	30.2141			Walker-Murdoch sign	39	38	3.6	40.1429	45.279	40.574	36.2396	35.0505	36.0346	29.4118	33.3333	30.6122	25	18.1818	28.5714	31.25	50	42.8571	44	20	37.5	38.0952	50	35.2941	18.1818	38.4615	46.1538	18.75	38.4615	53.8462	50	48.5714	45.8333	44.4444	25	25	36.3636	44.4444	27.2727	42.8571
IBS Frequent nausea	59.0801			Flat/high arches (Hx%+PE%)/2	44	48	11	45.6429	48.5615	43.3327	43.456	39.3687	43	44	30	39.7143	33	39	57.1429	43.75	66.6667	43	42	70	48	43	66.6667	50	40.9091	35	42	37.5	50	38.4615	57	28	37.5	38.8889	37.5	33.3333	45.4545	41.6667	22.7273	28.5714
Hx MACS (X̄ of 4)	2			Toeing in or out (Hx%+PE%)/2	40	34	11	29.5	36.0254	25.7102	37.9995	35.6616	37	34	40	35.8367	35	39	50	40.625	54.1667	36	38	70	32	53	54.1667	23.5294	31.8182	50	42	34.375	36	26.9231	40	45	16.6667	44.4444	35	37.5	36.3636	25	23	35.7143
MCAS Migratory rashes	39.2546			DF Limb deformation X̄ of 5 Online x0.67	44	44	5.8	36.9714	33.2806	34	39.1444	38.496	39	35	36	35	37	35	40.452	36.8988	47	40	44.4416	48.568	38	44	47	45	31.7455	43	44	25.0965	40	35.7787	46	42	31.8177	40.1556	33.4888	34.8479	45.4545	38.5333	34.6	33
MCAS Hives-reactive skin	46.8676			DF Axial-limb bends X̄ of 5	42	43	7.9	40	39	36	41.5253	40.8	41	39	42	39	41.3	42	40	40	45	44	47	44	39	50	45	45	39	45	44	28	39	44	46	39	36	41	38	37	44	44	35.9727	40
MCAS Reactive airway disease-asthma	47.3434			Soft skin	82	70	46	86	89.1699	79.6309	85.6746	88.1414	86.0901	82.3529	86.6667	83.6735	90	86.3636	71.4286	87.5	75	100	76	80	87.5	80.9524	75	88.2353	90.9091	84.6154	100	100	92.3077	92.3077	85.7143	86	75	88.8889	95	91.6667	81.8182	83.3333	63.6364	85.7143
MCAS Food-medication allergies	62.9659			Easy bruising	74	34	18	66.5714	62.8453	69.5704	71.7834	64.9495	71.4672	76.4706	86.6667	79.5918	65	63.6364	71.4286	87.5	66.6667	92.8571	64	80	45.8333	71.4286	66.6667	64.7059	72.7273	92.3077	53.8462	75	50	84.6154	57.1429	68.5714	70.8333	77.7778	75	41.6667	63.6364	66.6667	72.7273	85.7143
NmH+P (X̄ of 16) Males x 1.3 Online x0.8	5.2			Early striae	59	44	21	61.1429	59.3921	57.9221	55.8797	61.8384	56.1886	70.5882	53.3333	65.3061	60	50	50	87.5	66.6667	50	76	0	70.8333	61.9048	66.6667	52.9412	18.1818	61.5385	38.4615	56.25	53.8462	53.8462	57.1429	57.1429	50	66.6667	65	58.3333	63.6364	55.5556	45.4545	71.4286
Hx Neuromuscular--NmH (X̄ of 12)	4.5			Jaw fold >1"	64	68	11	80.1429	87.2467	76.3099	67.9192	74.3232	68.877	67.6471	80	71.4286	60	54.5455	50	50	75	78.5714	56	60	50	80.9524	75	58.8235	81.8182	53.8462	77	68.75	57.6923	84.6154	92.8571	71.4286	75	77.7778	85	58.3333	72.7273	77.7778	63.6364	71.4286
NM Migraines	53.7669			Unusual scars (Hx%+PE%)/2	44	26	18	42.2857	35.3916	45.3958	40.3025	41.9798	40.9346	52	33	46.1837	25	36	32.1429	68.75	37.5	57	42	50	36	41	37.5	55.8824	31.8182	54	35	37.5	29	50	21	30	54.1667	55.5556	32.5	37.5	45.4545	38.8889	36.3636	14.2857
NM Chronic daily headaches	72.7994			SN Skin fragility X̄ of 5 Male x1.3 Retro x1.1 Online x1.1	65	49	23	70	69	68	69.9744	72.059	70	74	74	73	66	64	64.8214	81.0156	67	83	68.8288	57.24	64	71	67	72	61.7769	79	67	73.4063	65	73.0769	70	67	70.6875	82.2963	75.0825	62.2917	70.8099	69.8148	61	76
Headache therapy	46.9469			Findings	EDS females	EDS males	Not EDS	EDS Clinic	EDS Retrospective	EDS Online	All nuclear genes	All MT-DNA genes	mean	Jt/COL5A1	Jt/COL5A2	Jt/COL5A1-A2	Jt-Bn	Jt/COLenzyme	Bn/COLA1-A2	Bn/COL2-9-11	Vs-Clot/VWF	Skin	Aim/FLG	Skin/COL7-17	Aim	Vs	Vs/COL3	Vs/FBN1	Vs/TGFB-R	Nc	Np	Ns-Ans/SCN9-11A	Ans	Ans/POLG	Nm	Mu	Mu/COL6-12	Nm/MT-rtRNA	Nm-Ans/MT-ND	Nm-Ans/MT-CO	Nm-Ans/MT-CYB	Ans/Nm/MT-ATP	Ans/Apor	Ans/Athy
Seizures	5.07534			Dizzy on standing	90	81	14	85.8571	88.8828	84.4311	95.8333	90.8406	91.2826	82.3529	93.3333	85.7143	95	100	92.8571	81.25	83.3333	92.8571	84	80	95.8333	95.2381	83.3333	82.3529	90.9091	92.3077	92.3077	93.75	96.1538	100	92.8571	88.5714	79.1667	94.4444	90	91.6667	90.9091	100	100	85.7143
Select-NM Chiari deformation	12.609			Syncope-Feeling faint	50	30	3.6	48.8571	45.2803	44.4464	66.6667	51.6567	50.9131	29.4118	46.6667	34.6939	45	54.5455	28.5714	56.25	41.6667	57.1429	68	60	66.6667	66.6667	41.6667	70.5882	54.5455	46.1538	38.4615	62.5	46.1538	61.5385	64.2857	40	54.1667	66.6667	40	58.3333	27.2727	44.4444	54.5455	14.2857
Neurosurgery	6.66138			Tachycardia	83	61	7.1	76.8571	80.5459	73.3428	83.3333	82.5143	82.7444	88.2353	60	79.5918	85	72.7273	78.5714	81.25	100	85.7143	84	40	83.3333	90.4762	100	82.3529	81.8182	84.6154	92.3077	87.5	73.0769	100	78.5714	88.5714	83.3333	77.7778	70	91.6667	90.9091	88.8889	81.8182	85.7143
NM Numbness-tingling	59.2387			Salt fancy	63	49	0	57.8571	54	56.4961	41.6667	61.3341	62.3458	50	53.3333	51.0204	70	54.5455	50	81.25	75	71.4286	60	40	41.6667	76.1905	75	70.5882	36.3636	69.2308	38.4615	62.5	57.6923	69.2308	71.4286	48.5714	54.1667	66.6667	60	91.6667	45.4545	72.2222	63.6364	85.7143
NM Poor balance by history	57.5734			Pedal blood pooling	58	34	0	55.8571	53	51.9308	58.3333	56.8602	55.6112	55.8824	73.3333	61.2245	60	68.1818	42.8571	56.25	75	64.2857	76	80	58.3333	71.4286	75	76.4706	54.5455	53.8462	61.5385	56.25	46.1538	46.1538	64.2857	42.8571	25	44.4444	40	66.6667	63.6364	33.3333	36.3636	14.2857
Neuropathy	32.1174			POTS physiologic X̄ of 5 Male x1.35	69	51	5	68	74	66	72	71.587	72	62	68	63.8367	74	74	67.3571	71.25	75	76	76.4832	60	72	87	75	82	63.6364	75	68	75.6719	63.8462	75.3846	80	64	61.7552	74.0833	61.05	82.3333	67.686	70.4136	71	63
Reflex sympathetic dystrophy	7.13719			Chronic fatigue	89	72	3.6	85.4286	89.1948	87.6579	91.6667	89.3231	89.344	82.3529	93.3333	85.7143	80	81.8182	85.7143	93.75	91.6667	100	100	80	91.6667	90.4762	91.6667	82.3529	100	100	92.3077	93.75	80.7692	92.3077	92.8571	88.5714	79.1667	88.8889	75	100	100	83.3333	81.8182	85.7143
NM Muscle aches h	56.0666			Frequent anxiety	71	51	7.1	67	62.9485	64.0756	66.6667	69.3767	69.8394	61.7647	73.3333	65.3061	65	72.7273	64.2857	56.25	58.3333	78.5714	76	60	66.6667	71.4286	58.3333	64.7059	72.7273	69.2308	69.2308	87.5	76.9231	92.3077	78.5714	68.5714	54.1667	72.2222	80	66.6667	63.6364	77.7778	72.7273	57.1429
Muscle weakness c	34.9722			Sleep issues	70	51	3.6	55.2857	56.9331	59.3358	83.3333	68.7149	70.1608	61.7647	66.6667	63.2653	75	63.6364	42.8571	62.5	66.6667	64.2857	68	100	83.3333	61.9048	66.6667	64.7059	45.4545	92.3077	69.2308	81.25	61.5385	76.9231	57.1429	65.7143	58.3333	83.3333	60	91.6667	72.7273	77.7778	72.7273	85.7143
PE Neuromuscular NmP (X̄ of 4)	0.77			Brain fog	86	70	0	83.1429	86.0478	85.0606	95.8333	86.2113	85.8231	73.5294	93.3333	79.5918	90	86.3636	85.7143	87.5	91.6667	92.8571	92	80	95.8333	66.6667	91.6667	82.3529	90.9091	92.3077	76.9231	87.5	76.9231	100	85.7143	91.4286	75	77.7778	90	83.3333	90.9091	77.7778	81.8182	100
Muscle weakness c	22.2046			Heat-cold sensitivity	80	59	0	79.8571	83	83.8831	87.5	79.9888	77.7145	73.5294	86.6667	77.551	85	68.1818	71.4286	75	75	85.7143	92	80	87.5	85.7143	75	82.3529	72.7273	84.6154	84.6154	75	69.2308	84.6154	85.7143	68.5714	75	77.7778	60	75	54.5455	66.6667	81.8182	85.7143
Low muscle mass c	12.3711			POTS behavioral X̄ of 5 Male x1.3 Online x0.9	79	60	2.9	77	76	79	85	79.6612	80	65	77	69	81	77	78.5	71.7188	75	84.2857	84.2304	78.4	85	72	75	80	75.6694	91	80	87.6562	73.0769	87.858	84	78	69.4722	82.2222	72.27	84.7222	80.5289	78.3704	82	87
Contractures	3.96511			POTS X̄ of 10	74	56	3.9	73	75	70	77	75.6958	76	64	73	67	77.5	75	73	72	75	80	80	69	77	80	75	81	70	83	79	82	69	82	82	71	66	78	67	84	75	74	72	75
NM Poor balance on physical	38.2236			Underweight	23	35	14	22.1429	26.257	19.2921	25	23.8623	23.7346	23.5294	20	22.449	25	36.3636	21.4286	18.75	25	7.14286	40	20	25	23.8095	25	52.9412	18.1818	30.7692	23.0769	6.25	19.2308	7.69231	21.4286	22.8571	16.6667	11.1111	30	25	27.2727	22.2222	18.1818	57.1429
Category totals not used for group comparisons				Bowel irregularity	84	73	29	78.2857	78.6179	77.4143	87.5	84.7747	82.5513	82.3529	93.3333	85.7143	85	81.8182	78.5714	75	100	85.7143	88	80	87.5	95.2381	100	88.2353	72.7273	100	69.2308	87.5	80.7692	92.3077	78.5714	88.5714	70.8333	83.3333	70	66.6667	72.7273	66.6667	90.9091	85.7143
Infant (X̄ of 5)	1.4			Frequent nausea	65	51	11	56	55.1142	53.1489	66.6667	68.215	68.9599	58.8235	66.6667	61.2245	65	59.0909	71.4286	75	75	85.7143	72	80	66.6667	71.4286	75	58.8235	54.5455	69.2308	76.9231	68.75	73.0769	69.2308	71.4286	71.4286	50	83.3333	70	58.3333	45.4545	100	45.4545	85.7143
Select-IBS Colic	34.1792			Bloating-reflux-GI pain	81	67	14	74.2857	77.7765	73.0644	95.8333	81.4095	80.1929	61.7647	86.6667	69.3878	70	77.2727	71.4286	93.75	100	42.8571	84	100	95.8333	100	100	82.3529	81.8182	76.9231	76.9231	87.5	88.4615	84.6154	78.5714	82.8571	70.8333	88.8889	70	75	54.5455	83.3333	72.7273	85.7143
Select-IBS Feeding issues	25.3767			Dysphagia	34	23	3.6	29.2857	30.0436	35.7093	45.8333	37.2759	35.5443	26.4706	26.6667	26.5306	50	31.8182	50	25	58.3333	71.4286	40	40	45.8333	47.619	58.3333	35.2941	27.2727	38.4615	38.4615	37.5	26.9231	30.7692	35.7143	25.7143	33.3333	50	20	16.6667	27.2727	22.2222	9.09091	42.8571
Flexibility	29.1832			IBS X̄ of 5 Male x1.1 Online x0.9	57	50	14	53	60	53	64.1667	58.8932	58	51	60	54	59	57.2727	60.6633	54.9844	70	57	62.7264	62.72	64.1667	67	70	65	50.4463	63.0769	56.9231	57.8594	59	56.0473	58	58.2857	47.9306	62.9815	50.96	48.3333	46.281	60	48	70
Select-NM Motor delay c	13.3228			Gum disease% + Caries-thin enamel%	50	40	11	54.5714	52.5052	59.2973	42	42.24	43	56	53	55.0816	50	54	57.1429	43.75	59	25	68	40	42	39	59	30	18.1818	31	69	31.25	23	61.5385	57	45	37.5	55.5556	40	25	63.6364	50	36.3636	14.2857
Clumsiness	39.9683			Migratory rashes	40	24	7.1	42.2857	43.0344	47.4803	41.6667	43.4324	40.9667	47.0588	26.6667	40.8163	45	31.8182	28.5714	68.75	66.6667	35.7143	48	40	41.6667	47.619	66.6667	35.2941	18.1818	38.4615	46.1538	50	34.6154	53.8462	42.8571	37.1429	45.8333	11.1111	30	33.3333	54.5455	16.6667	27.2727	71.4286
Child (X̄ of 10)	5			Hives-reactive skin	52	33	0	46.4286	47.1	46.986	66.6667	49.226	47.4211	52.9412	33.3333	46.9388	60	40.9091	42.8571	50	50	50	60	60	66.6667	38.0952	50	58.8235	54.5455	46.1538	46.1538	43.75	38.4615	46.1538	42.8571	48.5714	37.5	44.4444	40	25	45.4545	38.8889	27.2727	85.7143
Failure to thrive	16.8121			Asthma	47	36	3.6	49.5714	67.6721	49.9709	66.6667	45.4093	45.8473	32.3529	40	34.6939	35	40.9091	21.4286	68.75	50	64.2857	64	40	66.6667	33.3333	50	58.8235	36.3636	61.5385	46.1538	37.5	34.6154	53.8462	42.8571	51.4286	37.5	55.5556	40	25	63.6364	55.5556	27.2727	42.8571
HI-JtFlex Aware of flexibility h	70.2617			Food-med allergy	68	46	7.1	65	68.9099	70.0468	54.1667	68.3346	66.41	55.8824	73.3333	61.2245	75	63.6364	50	75	75	71.4286	76	100	54.1667	61.9048	75	76.4706	63.6364	69.2308	61.5385	68.75	46.1538	61.5385	71.4286	68.5714	66.6667	72.2222	50	50	63.6364	50	63.6364	85.7143
Show off tricks h	63.2831			MCAS-inflammation X̄ of 5 Male x1.4 Retrospective x1.4	51	36	5.8	55	56	61	65	58.8538	58	56	53	55.0816	67	56	53.7143	65.8438	66	59	73.312	64.96	65	52	66	65	43.7355	61	65	56.6563	45	57.0888	62	59	52.5	60.5185	44.8	39.0556	68.7603	50.6667	43	74
HI-JtPain Early joint pain h	53.8462			IBS-MCAS-inflame X̄ of 10	54	43	10	54	58	57	64	59.1672	58	54	53	51.6122	63	54	58	61	68	58	68	64	64	60	68	65	50	62	66	58	52	57	60	59	51	62	48	44	53	56	46	72
HI-JtFlex Child clumsiness	53.9255			Migraines	63	28	3.6	55.2857	52.4954	61.7927	54.1667	60.2477	60.2538	50	60	53.0612	80	54.5455	50	68.75	91.6667	71.4286	76	80	54.1667	66.6667	91.6667	58.8235	45.4545	30.7692	46.1538	62.5	46.1538	69.2308	57.1429	45.7143	54.1667	61.1111	60	50	63.6364	66.6667	45.4545	71.4286
HI-JtPain Activity limited	66.6931			Chronic daily headaches	77	64	7.1	74.1429	70.8606	72.6848	79.1667	76.3683	77.2801	61.7647	73.3333	65.3061	70	68.1818	100	62.5	75	78.5714	72	80	79.1667	71.4286	75	76.4706	63.6364	69.2308	76.9231	81.25	65.3846	76.9231	92.8571	71.4286	83.3333	72.2222	80	100	72.7273	83.3333	81.8182	71.4286
Select-DF Glasses before 13 years	58.6043			Muscle aches	63	50	0	59.2857	67.9574	60.2405	70.8333	64.6908	61.4264	58.8235	46.6667	55.102	45	63.6364	50	68.75	66.6667	71.4286	52	100	70.8333	52.381	66.6667	58.8235	63.6364	84.6154	69.2308	68.75	61.5385	92.3077	57.1429	51.4286	50	55.5556	50	33.3333	45.4545	44.4444	54.5455	71.4286
Dental braces h	63.6796			(Numbness-tingling%+Neuropathy%)/2	50	31	1.8	50	51.4091	51.0095	44	52.4887	51	61	40	54.5714	48	61	39.2857	62.5	58.3333	61	36	20	44	51	58.3333	61.7647	68.1818	58	58	56.25	45	61.5385	40	50	58.3333	33.3333	47.5	54.1667	54.5455	44.4444	63.6364	50
MCAS Gum disease	14.0365			Poor balance (Hx%+PE%)/2	38	25	9	45.4286	62.426	50.0691	58	54.6706	54	44	57	47.9796	53	59	50	50	58.3333	43	66	50	58	58	58.3333	52.9412	54.5455	62	77	71.875	48	42.3077	43	64	47.9167	58.3333	50	45.8333	59.0909	27.7778	40.9091	64.2857
MCAS Caries-thin enamel	34.4171			NM Neuromuscular X̄ of 5 Male frequency x 1.45	58	40	4.3	61	60	67	65	65.4611	65	57	59	57.6122	62	66	69.0153	62.5	70	67	62.5744	66	65	66	70	69	59.0909	68	70	71.957	59	68.4615	64	59	62.0547	60.3194	58.7938	58.7917	63.9256	56	62	74
Genitourinary (X̄ of 5)	1.5			Select findings
Menorrhagia (females only)	56.0666			IBS--(Colic%+feeding%)/2 Male frequency x0.5	26	39	30	27	25	25	27.4008	30.6638	28.0302	33	25	31	27	29	25.2551	34.375	29.1667	24	51.84	20	29.0625	30	29.1667	31.1419	27.2727	6.63462	36	20.5078	20	23.0769	13	21.0571	19.5312	33.1019	19.5	43.9236	24.7934	32	20.6612	55.102
Endometriosis (females only)	16.4155			NM--Motor delayc Male x0.2 Retrospective x2	9.88681	24.2604	8.92857	11	18	15	15.2231	15.2044	15.5508	33	7.7	25	7.6	5.5	23.2653	22.2656	20.8333	20	20.096	10	10.625	29	20.8333	28.7889	4.5	9.23077	9.7	3	15	8.28402	7.9	14.3314	14.8958	15.1852	24.2	11.9444	10.2479	14.4444	10.2479	30.2041
Ovarian cysts (females only)	27.6764			DF--Glasses before 13 Male x1.2 Retrospective x1.3	60.3311	60.355	3.57143	65	70	68	64.7169	79.3087	67.6048	65	81	70	66	94	86.7347	59.4141	26.875	65	75.616	100	71.0938	58	26.875	13.7716	70.5785	62.5444	79	28.9062	73.3728	62.9586	72	67.7143	64.8958	72.3148	70.525	77.7778	100	75.9259	40.6612	65.3061
Select IBS/GU--Bladder issues	36.1618			DF--Low vitamin D level Retrospective x1.8 Online x0.6	49.5313	31.9527	8.92857	44.7143	46	44	59.375	49.1965	56.8059	67	23	53	50	43	84.4898	42.6563	55	70	65.76	99.2	50.6944	74	55	53.7716	57.0248	45.5621	48	82.8125	55.3254	69.2308	59	57.2082	52.7083	65.5556	44	56.9444	44.2975	35.1852	66.4463	30.2041
Hernias including pelvic collapse	13.0056			POTS Thyroid dysfunction Male x2.5 Retro x1.6 Online x0.6	20.3654	7.69231	0	22	20	21	26.4852	19.0642	24.7086	18	17	18	44	19	40.102	29.2969	26.25	27	36.864	23.2	22.1528	18	26.25	37.0934	21.4876	33.5503	21	35.625	24.9112	30.2959	51	29.8449	2	16.2346	11.25	11.5972	26.1157	30.1235	13.0579	20.4082
Heart2 (X̄ of 3)	0.27			NM--Chiari deformation Male frequency x1.8	13.4783	7.10059	0	16	12	15	15.8134	17.1341	16.9948	17.6471	44	25.7143	16	10	9.59184	18.75	16.6667	30	25.536	10	18.3333	11	16.6667	6.98962	4.5	3.55385	17	3	28.0473	15.3846	25	9.15918	22.9167	6.2963	20.8	17.7778	4.5	36.2963	20.8264	17.551
Select Heart--Valvular prolapse h	13.0056			IBS--Gall bladder issues Male frequency x4.3	19.7695	4.73373	1.78571	25	24	27	27.0241	24.9482	25.8361	18	9.6	15.4286	33	7.2	34.4898	18.75	8.33333	35	20.224	10	29.4271	8.5	8.33333	52.2491	9.09091	26.4231	23	44.1406	36.3166	38.4615	6	21.9918	17.6562	34.4444	11.65	4	29.0909	45.5556	43.6364	55.5102
Select Heart--Defect1	3.7272			Heart--Valve+Defect Male x1.4 Retrospective x2.1	20.4466	14.2012	1.78571	21	36	24	33.6113	32.5616	32.9187	24	27	24.9184	59	39	35.2041	7.53906	31.875	53	55.36	10	30.7125	27	31.875	37.1294	25.4545	22.7308	34	38.2812	32.3077	50.0592	20	37.5143	51.4062	26.9444	51.8	26.3889	24.9587	32.716	49.9174	10
Aneurysm	0.7			Heart--Arrhythmia Male x2 Online frequency x0.5	13.8524	7.10059	0	12	8.6	14	14.8905	10.4262	13.7291	9	7.1	8.41837	5.3	15	39.7959	29.2969	14.5833	27	28.16	10	4.25347	11	14.5833	7.09343	8.67769	3.23077	4	6.83594	18.3432	28.4024	16	20.5714	12.7604	17.5926	9.25	8.68056	10.7438	5.8642	5.90909	15.3061
Select--Arrhythmia	9.67486			IBS/GU--Bladder issues Male x2.35 Retrospective x1.5	39.971	17.1598	7.14286	46	47	52	52.2046	35.9568	47.9017	51	8.8	38.0816	64	45	51.2245	47.8516	84.375	56	55.792	24	50.8594	27	84.375	100	21.4876	69.1769	65	52.0312	12.2633	47.929	42	48.1529	49.2969	24.5833	47.7	25	37.686	44.8148	75.3719	65.5102
1Includes aneurysm
Laboratory measures	0.86	←S1 Table A: The 80 history and 40 physical findings used for systematic evaluation are listed in column A, their frequencies in 1261 EDS patients in column B;
Low bone density	3.5686	Findings cited as consensus criteria for hypermobile or classical EDS [46] have appended h or c letters --The consensus criteria are shown to the right of S1 Table B, columns AU and AV;
Select-DF Low vitamin D levels	39.4132	Numbers in column B = percentages of patients with that finding, category totals = sums of percentages as decimals;
Select-POTS Low thyroid levels	16.6534	Category totals are boxed, some of them combineded (JtSktH+P, SkinH+P, etc.); corrective factors for male, retrospective, and online patients are in red
Low iron levels	14.2744	Findings with higher frequencies, more objective reporting, or important for management are reorganized into 10 classes related to mechanism in S2 Table B;
Autoimmune antibodies (e, g, ANA	12.0539	S1 Table A findings reorganized in S1 Table B are colored in accord with their underlying mechanism (abbreviations like HI, DF defined below)
Hand-joining maneuvers	1.8			S1 Table Bá
Over shoulder-behind back	80.4124			Note that only patients over age 10 (9.5) years are included in the various patient groups, numbers of males, type of evaluation (clinic, clinic with retrospective filling of forms, online), and numbers diagnosed (Dx) with hypermobile or classical EDS
HI-JtFlex Reverse prayer sign	82.5535			shown in the upper rows (2-10) for each group.
Behind back to umbilicus	20.46			Patients with gene changes are grouped by action of that gene or by its influence on particular connective tissue elements, determined by diseases associated with their mutations, include Ans, general autonomic imbalance;
Build	2.7			Aim, autonomic imbalance influencing immunity and inflammation; Apor, autonomic imbalance related to porphyrin metabolism; Athy, autonomic imbalance related to thyroid dysfunction; Bn, bone; Clot, coagulation; Jt, Joint;
DF-Axial Tall stature (≥90th centile)	37.1134			Mu, muscle; Nc/Np, central/peripheral nervous system; Ns, neurosensory-pain; Nm, nerve to muscle innervation; Sn, Skin; Vs, cardiovascular
IBS Weight < Height by 30%	23.7113			Selected from the 80 history and physical findings of S1 Table A are those of higher frequency and reproducibility that were reorganized into 10 classes according to underlying pathogenic mechanism (Column E rows 49-112);
Angular build	45.3608			Mechanistic classes include findings produced by joint hypermobility/wear-and tear--HI joint flexibility and HI joint-pain; by skeletal flexibility--DF axial and DF limb); Skin elasticity and fragility--SN;
DF-Limb Wingspan > Height h	52.1015			by blood pooling and adrenergic stimulation--POTS physiologic and behavioral; by cholinergic suppression/reduced bowel motility with adrenergic stimulation--IM combining IBS and MCAS); by neuromuscular impact--NM.
DF-Limb Long fingers h	34.8929			Beside the category or selected findings of column A are corrective factors in red, used to adjust gene group frequencies according to the number of males, retrospective- or online-evaluated patients in that group;
DF-Limb Walker-Murdoch sign h	38.4615			Category or selected finding frequency numbers so corrected are indicated in black if increased, red if decreased, in italics if change is 3-5% of original frequency, underlined if 6-10%, double-underlined if 10-20%.
Steinberg sign h	35.3688			Frequencies of 10 lower frequency and more variably reported findings important for management are listed by name in rows 43-47 and by frequency in rows 115-124; two of these are placed in a separate heart (Hrt) category.
Facial features	1.1			Findings that have significant increases or decreases (p <0.05) in EDS patient groups are shown in green or red print), first by name (rows 11-47). then by red or green highlight among all finding frequencies (rows 49-124).
DF-Axial Long face	39.889			For male, Not EDS patients, clinic, retrospective, or online patients in columns G-K, significant finding frequency differences are relative to those for females in column F;
Fragile face/wrinkles	0.713719			for gene groups, differences are relative to the mean frequencies for all patients with gene changes in column N.
Thin-chiseled face	5.63045			Total numbers of findings with significantly increased or decreased frequencies are listed by category in rows 11-47 of column N that lists all patients over age 9.4 years with gene changes found by DNA testing.
Blue sclerae	6.26487			COL2-9-11 or COL 7-17, genes encoding type II, IX, XI or type VII, XVII collagens; COL5A1, collagen type V alpha-1 chain gene, COL enzyme, genes that encode collagen-modifying enzymes like PLOD1; F, female; Hx, History; M, male; O, online; PE, physical exam; R, retrospective;
DF-Axial High palate h	58.7629			Other gene abbreviations are explained in S2 Table which shows the genes included in each EDS group
				Vs/FBN1 indicates the group of patients with FBN1 gene changes, FBN1 further classified as having principle action on cardiovascular (Vs) tissue.
				The Vs group includes EDS patients with changes in genes other than FBN1, COL3, or TGFB-R, all acting on cardiovascular tissue as indicated by their associated diseases in S2 Table.

## Sheet: S2Tab EDS variant genes
S2 Table Genes variant in EDS patients with their descriptions and associated diseases
Gene symbol	Gene product	Product type	Process or element	Primary variants EDS	Additional variants EDS	Primary variants DD	Additional variants DD	Associated diseases	Gene product description	Locus
EDS patients with gene changes grouped by connective tissue or neural elements
Joint (Jt)
COL5A1	COLLAGEN, TYPE V, ALPHA-1	St	Jt	35	1			“EDS classic type-1” M130000 AD+—short stature, hypermobility, dislocations, lax skin, easy bruising, dystrophic scars, hernias, flat feet, MVP, spheroids, molluscoid pseudotumors, bowel rupture	A heterotrimer of 2 alpha-1 plus 1 alpha-2 or alpha-3 chain, also of 3 alpha-1 chains; forms cores important for collagen fiber formation in diverse tissues	9q34.3
COL5A2	COLLAGEN, TYPE V, ALPHA-2	St	Jt	16	1			“EDS classic type-2” M130010 AD+--hypermobility, joint dislocations, lax skin, easy bruising, soft skin, congenital hip dislocation, club feet	Collagen type V has a specific pericellular distribution, aiding in orientation of large diameter fibers during collagen fiber assembly; no disease mutations involving the COL5A3 gene (M120216)	2q32.2
ABCC6	ATP-BINDING CASSETTE, SUBFAMILY C, MEMBER 6	Mc	Jt	3	0			Pseudoxanthoma elasticum, form fruste M177850+ AD—retinal/GI/brain hemorrhage, blue sclerae, MVP, scoliosis, orange-peel skin, calcification, atherosclerosis	Belongs to the multidrug resistance-associated protein (MRP) subfamily of ATP-binding cassette (ABC) transporters that are involved in drug resistance and cancer chemotherapy	16p13.11
FLNA	FILAMIN A	St	Jt	3	4	1	0	Cardiac valvular dysplasia, X-linked M314400+ XL--facial changes, ptosis, MVP, aortic regurgitation, hypermobility, knee and ankle contractures, lax skin, unusual scars; Periventricular nodular heterotopia 1 M300049 XLD--bicuspid aortic valve, aortic dilation, respiratory difficulties, seizures, strokes due to clotting disorder; Intestinal pseudoobstruction, neuronal M300048 XLR--feeding problems…	Actin-binding protein that reorganizes the actin cytoskeleton during changes in cell shape and migration	Xq28
FLNB	FILAMIN B	St	Jt	1	1			Larsen syndrome M150250+ AD—short stature, hypermobility, joint dislocations, scoliosis, heart defects, congenital hip dislocation, hearing loss	Binds actin and von willebrand factor, mediating platelet binding at sites of vessel injury	3p14.3
IDS	IDURONATE 2-SULFATASE	Ez	Jt	1	0			Mucopolysaccharidosis II M309900 XLR--short stature, facial changes, retinal pigmentation, large tongue, coarse voice, delayed tooth eruption, valvular heart disease, asthma, hernias, bowel dysmotility, bowel irregularity, kyphosis, flat feet, pebbly skin lesions, spinal cord compression, seizures	Lysosomal enzyme degrading the glycosaminoglycans heparan sulfate and dermatan sulfate	Xq28
LAMA5	LAMININ, ALPHA-5	St	Jt	1	0			No disease, but one family with EDS-like joint pain, muscle aches, fatigue, hypermobility, unusual scars, bowel dysmotility, prolapse of internal organs	Member of the laminin heterotrimeric glycoprotein family that comprises the major noncollagenous component of basal lamina, regulates cell proliferation, motility and differentiation through cell signaling	20q13.33
SOS1	SOS RAS/RAC GUANINE NUCLEOTIDE EXCHANGE FACTOR 1; SON OF SEVENLESS, DROSOPHILA, HOMOLOG 1	Si	Jt	0	1			Noonan syndrome-4 M610733+ AD--macrocephaly, facial changes, blue sclerae, high palate, dental issues, web neck, pectus, elbow deformation, lucent skin, ectodermal dysplasia, easy bruising, cardiac septal defects	RAS genes encode membrane-bound guanine nucleotide-binding proteins that control cell growth and differentiation	2p22.1
ZNF469	ZINC FINGER PROTEIN 469	Tf	Jt	2	2			Brittle cornea syndrome-1 M229200 AR--corneal ruptures, joint laxity, tall, Marfanoid habitus, blue sclerae, unusual scars, molluscoid pseudotumors, lax skin, red hair	Has five zinc-finger domains, mutations down-regulating COL4, COL11, and TGFB2 genes	16q24.2
Joint-collagen processing enzymes (Jt)
PLOD1	PROCOLLAGEN-LYSINE, 2-OXOGLUTARATE 5-DIOXYGENASE 1	Ez	Jt	5	1	0	1	“EDS kyphoscoliotic type-1” M225400 AR—joint laxity, elastic skin, easy bruising, tall, Marfanoid habitus, long fingers, myopia, retinal detachment, scoliosis, flat feet, club feet, hypotonia, muscle weakness	Lysyl hydroxylase that enhances stability of collagen chains	1p36.22
PLOD3	PROCOLLAGEN-LYSINE, 2-OXOGLUTARATE 5-DIOXYGENASE 3	Ez	Jt	2	1			Lysyl hydroxylase 3 deficiency M612394 AR--fetal and postnatal growth delay, flat face, shallow orbits, J-shaped sella, myopia, cerebral aneurysm, scoliosis, contractures, club feet, muscle atrophy	Enzyme that hydroxylates lysines in collagens during fiber assembly	7q22.1
TNXB	TENASCIN XB	St	Jt	7	3			“EDS classic-like-1” M606408+ AR—hypermobility, joint pain, subluxations, easy bruising, soft skin, lax skin, MVP, aortic valve anomaly, bladder issues, proximal muscle weakness, muscle atrophy, genital defects in patients with contiguous CYP21A2 gene deletion	Glycoprotein of the extracellular matrix having prominent expression during embryogenetic tissue interactions, overexpressed in many tumors	6p21.33/.32
ADAMTS2	DISINTEGRIN-LIKE AND METALLOPROTEINASE WITH THROMBOSPONDIN TYPE 1 MOTIF, 2; PROCOLLAGEN I N-PROTEINASE; NPI	Ez	Jt	2	0			“EDS dermatospraxis type” M225410+ AR—short stature, hypermobility, skin elasticity, soft skin, blue sclerae, myopia, hypodontia, gum disease, large fontanel, small jaw, hernias, early pneumothorax	Secreted glycoprotein expressed in the eye, associates with fibrillin 1	5q35.3
ADAMTSL4	DISINTEGRIN-LIKE AND METALLOPROTEINASE WITH THROMBOSPONDIN TYPE 1 MOTIF, 2 PROCOLLAGEN I N-PROTEINASE	Ad	Jt	1	1			Ectopia lentis et pupillae M225200+ AR--lens displacement, cataracts, myopia, retinal detachment; Ectopia lentis, isolated, AR M225100;	Secreted glycoprotein facilitates microfibril assembly in eye formation, similarity with ADAMTS family of metalloproteases	1q21.2
DSE	DERMATAN SULFATE EPIMERASE	Ez	Jt	1	1			“EDS musculocontractural type-2” M615539 AR—hypermobility (some), muscle weakness and pain, motor delays, long fingers, finger contractures, hernias, uterine-bladder prolapse, MVP	Major component of the extracellular matrix that joins glucuronate to L-iduronate during dermatan sulfate biosynthesis	6q22.1
DSEL	DERMATAN SULFATE EPIMERASE-LIKE	Ez	Jt	0	1			No disease, role in collagen formation by synthesis of decorin	Possible role in collagen formation, an epimerase that synthesizes COLI or VI-binding decorin and regulates collagen fibril formation and stabilization	18q22.1
FKBP10	FK506-BINDING PROTEIN 10	St	Jt	3	0			Osteogenesis imperfecta, type XI M610968+ AR—short stature, hypermobility, scoliosis, osteomalacia, fractures	Immunophilins, initially identified by affinity for the immunosuppressant drugs cyclosporin A (CsA) and FK506, include the FK506-binding protein family of peptidyl-prolyl bond insomerases that function as collagen chaperones that assist in collagen folding	17q21.2
FKBP14	FK506-BINDING PROTEIN 14	Ez	Jt	2	0			“EDS kyphoscoliotic type-2” M614557 AR—bluish sclera, hypermobility, skin elasticity, scoliosis, fractures, myopathy, bladder diverticula, hernias, premature rupture of membranes	Member of the FK506-binding protein family that catalyzes the folding of type III collagen and interacts with type III, type VI, and type X collagens	7p14.3
P3H1	PROLYL 3-HYDROXYLASE	Ez	Jt	1	0			Osteogenesis imperfecta-8 M610915 AR—short stature, short limbs, bone fragility, fractures, large fontanel, soft skull, scoliosis, barrel chest, leg bowing, motor delays	Member of the collagen prolyl hydroxylase family, enzymes required for proper collagen biosynthesis, folding, and assembly	1p34.2
PIK3R1	PHOSPHATIDYLINOSITOL 3-KINASE, REGULATORY SUBUNIT 1	Ez	Jt	3	0			SHORT syndrome M269880+ AR—short stature, hypermobility, thin skin, small jaw, hearing loss, myopia, Rieger small iris-pupil-glaucoma, hypodontia, hernias, dimples, lipoatrophy, insulin resistance	Regulatory subunit of the phosphatidylinositol 3 kinase (PI3K) signaling pathway that coordinates growth, proliferation, and survival of cells	5q13.1
Bone (Bn)
COL11A1	COLLAGEN, TYPE XI, ALPHA-1	St	Bn	4	0	0	1	Stickler syndrome type-2 M604841+ AD—hypermobility, epiphyseal dysplasia, joint pain, myopia, cataract, hearing loss, Robin sequence, long fingers	Type XI fibrillar collagen that is expressed in bone and other tissues like tectorial membrane of the inner ear, important for skeletal development	1p21.1
COL11A2	COLLAGEN, TYPE XI, ALPHA-2	St	Bn	3	2			Otospondylomegaepiphyseal dysplasia (OSMED) M184840+ AD, AR—flat midface, epiphyseal dysplasia, Robin sequence, hearing loss, joint pain	Type XI fibrillar collagen that is mportant for skeletal development and integrity	6p21.32
COL1A1	COLLAGEN, TYPE I, ALPHA-1	St	Bn	8	0			OI types I-IV M166200+ AD—hypermobility, skull changes, deafness, blue sclerae, fractures, lax skin, skeletal deformations, osteomalacia; “EDS arthrochalasia type-1” M130060 AD—short stature, hypermobility, subluxations, joint pain, velvety skin, easy bruising, fractures, scoliosis, hypotonia, motor delays; “Combined OI/EDS-1” M619115 AD—short stature, hypermobility, blue sclerae, dislocations, o…	Type I is the major collagen of skin, tendon, and bone, the type I collagens in these tissues varying by degrees of proline-lysine hydroxylation, cross-linking through aldehyde formation, and glycosylation	17q21.3
COL1A2	COLLAGEN, TYPE II, ALPHA-1	St	Bn	7	0			OI types I-IV M166200+ AD—hypermobility, skull changes, deafness, blue sclerae, fractures, lax skin, osteomalacia; “EDS arthrochalasia type-2” M617821 AD—hypermobility, subluxations, fractures, Wormian skull bones, soft skin, unusual scars, easy bruising, scoliosis, flat feet, club feet, hypotonia, motor delays, bladder diverticula; “EDS cardiac valvular type” M225320 AR—leg bowing, hernias, musc…	Mutations in the triple-helical region of the alpha-2 chains produce a milder phenotype than do corresponding mutations in the alpha-1 chains	7q21.3
COL2A1	COLLAGEN, TYPE II, ALPHA-1	St	Bn	2	0			Stickler syndrome type-I M108300+ AD—Marfanoid habitus, flat midface, epiphyseal dysplasia, joint pain, myopia/retinal detachment/glaucoma, hearing loss, Robin sequence, MVP, scoliosis, pectus, long fingers, MVP	Also called cartilage collagen, type II is the major collagen synthesized by chondrocytes and the ocular vitreous, made as larger procollagen chains with N- and C-terminal propeptide sequence that are cleaved in the extracellular matrix to form mature type II collagen	12q13.11
COL9A1	COLLAGEN, TYPE IX, ALPHA-1	St	Bn	3	0			Stickler syndrome type-4 M614134+ AR—epiphyseal dysplasia, myopia/retinal detachment, hearing loss, spinal disc changes, short fingers	One of the minor collagens in hyaline cartilage, has short noncollagenous peptides with cysteine residues separating 3 collagenous domains, chondroitin and dermatan sulfates are covalently linked to the COL9A2 chain that was not altered in EDS patients	6q13
COL9A3	COLLAGEN, TYPE IX, ALPHA-3	St	Bn	5	0			Epiphyseal dysplasia, multiple-3, with or without myopathy 600969 AD+—short stature, joint pain, short fingers, proximal muscle weakness	Third alpha chain in the type IX collagen heterotrimer, a major component of hyaline cartilage	20q13.33
COL27A1	COLLAGEN, TYPE XXVII, ALPHA-1	St	Bn	1	0			Steel syndrome M615155 AR—short stature, frontal bossing, hypertelorism, hearing loss, scoliosis, cervical spine changes, high arches, radial dislocation, ID	Fibrillar collagen that is a major component of the cartilage extracellular matrix, important for chrondrogenesis	9q32
ALPL	ALKALINE PHOSPHATASE, LIVER	Ez	Bn	1	0			Hypophosphatasia, adult M146300+ AD, AR—hypodontia, dental caries, osteomalacia, recurring fractures, rickets	Lipid-anchored ectophosphatase that cleaves phosphoethanolamines and pyridoxal-5-prime-phosphate	1p36.12
ARSF	ARYLSULFATASE F	Ez	Bn	1	0	0	1	Chondrodysplasia punctata M302950+ XLR—short stature, microcephaly, cataracts, hearing loss, nasal hypoplasia, epiphyseal stippling, scaly-dry skin, ID	Involved with other sulfatases in composition of bone and cartilage matrix	Xp22.3
ASPN	ASPORIN	St	Bn	2	0			{Lumbar disc degeneration} M603932+--20 aspartate repeat associated with ankylosing spondylitis; {joint pain susceptibility 3} M607850 AD—joint pain/stiffness, articular cartilage dysplasia, spinal disc issues	Cartilage extracellular protein involved in chondrogenesis, binding collagen and calcium, has an aspartic acid repeat varying from 9 to 20 residues, D13 most common	9q22.31
G6PC	GLUCOSE-6-PHOSPHATASE, CATALYTIC	Ez	Bn	0	2			Glycogen storage disease Ia M232200 AR--gout, joint pain, muscle weakness, muscle atrophy, osteomalacia/osteoporosis	Produces ribose 5-phosphate and NADPH in the hexose monophosphate pathway, the only NADPH-generating process in mature red cells, that lack the citric acid cycle	17q21.31
GNAS	GUANINE NUCLEOTIDE-BINDING PROTEIN, ALPHA-STIMULATING ACTIVITY POLYPEPTIDE-1	Si	Bn	0	1			McCune-Albright syndrome, M174800+ AD somatic mutation--craniofacial hyperostosis, facial asymmetry, nerve compression causing deafness and blindness, gastrointestinal polyps, fractures, hyperthyroidism, hyperadrenalism (Cushing syndrome), pituitary adenoma	Alpha subunit of the stimulatory guanine nucleotide binding protein (Gs alpha)	20q13.32
IGF1R	INSULIN-LIKE GROWTH FACTOR I RECEPTOR	Si	Bn	0	1			Insulin-like growth factor I, resistance to M270450+ AD, AR--FTT, short stature, microcephaly, facial changes, high-pitched voice, strabismus, delayed teeth, dental caries, septal defects, pectus, small hands and feet, motor delays, ID	Factor regulating somatic growth and cellular proliferation	15q26.3
LIFR	LEUKEMIA INHIBITORY FACTOR RECEPTOR	Si	Bn	0	1			Stuve-Wiedemann/Schwartz-Jampel type 2 syndrome M601559+ AR--poor dentition, hoarse voice, facial changes, feeding difficulties, lucent skin, limb contractures, toeing-out, fractures, scoliosis, hyperthermia/heat sensitivity, hypotonia, decreased pain, dysautonomia	Transmembrane protein with immunoglobulin, cytokine receptor, and fibronectin domains, a polyfunctional cytokine modulating cell proliferation and differentiation	5p13.1
LMX1B	LIM HOMEOBOX TRANSCRIPTION FACTOR 1, BETA	Tf	Bn	2	0			Nail-patella syndrome M161200+ AD--short stature, sensorineural hearing loss, ptosis, glaucoma, cataract, patellar dislocation, malformed sternum, scoliosis, spina bifida, club feet, malformed nails, glomerulonephritis	LIM homeobox transcription factor critical for limb, kidney, and eye development	9q33.3
LRP5	LOW DENSITY LIPOPROTEIN RECEPTOR-RELATED PROTEIN	Rc	Bn	0	1			Osteoporosis-pseudoglioma syndrome M259770+ AR--short stature, microphthalmia, cataract, iris atrophy, septal defects, kyphoscoliosis, hypermobility, hypotonia, mild ID	Member of the low density lipoprotein receptor family that binds ligands in the process of receptor-mediated endocytosis	11q13.2
PHEX	PHOSPHATE-REGULATING ENDOPEPTIDASE HOMOLOG, X-LINKED	Ez	Bn	1	0			Hypophosphatemic rickets M307800 XLD—FTT, short stature, hearing loss, dental dysplasia, dental caries, frontal bossing, joint pain, bowed limbs, rickets, spinal cord compression	Member of the zinc-dependent endopeptidase family that regulates peptide hormones, decrease renal tubular inorganic phosphorus reabsorbtion to cause rickets	Xp22.11
PHF6	PHD FINGER PROTEIN 6	Tf	Bn	0	1			Borjeson-Forssman-Lehmann syndrome M301900 XLR--obesity, short stature, facial changes, short fingers, spinal stenosis, scoliosis, kyphosis, Scheuerman-like vertebral changes, severe ID	Plant homeodomain (PHD) protein with zinc finger domains, expressed in the nervous system,	Xq26.2
SALL1	SAL-LIKE 1	Tf	Bn	0	1			Townes-Brocks branchiootorenal-like syndrome M107480+ AD--microcephaly, hearing loss, facial changes, cardiac defects, bowel dysmotility, imperforate anus, hernias, genital defects, cystic kidneys, finger-thumb anomalies, hypothyroidism, ID	Transcription factor homologous to the regionally expressed homeotic gene spalt (sal) of Drosophila that specifies segment identity	16q12.1
TBX6	T-BOX TRANSCRIPTION FACTOR 6	Tf	Bn	1	0			Spondylocostal dysostosis-5 M122600 AD—short stature, short neck and chest, pectus, scoliosis, rib anomalies, vertebral anomalies, syringomyelia	Involved in somitogenesis and specifically the development of the vertebral column	16p11.2
TBXAS1	THROMBOXANE A SYNTHASE 1	Ez	Bn	1	0			Ghosal hematodiaphyseal syndrome M231095 AR--Increased bone density, corticosteroid-sensitive anemia, thrombocytopenia, bone dysplasia/osteomalacia	A cytochrome P450 enzyme that converts prostaglandin endoperoxide into thromboxane A2, a potent vasoconstrictor and inducer of platelet aggregation-hemostasis	7q34
Skin (Skin)
COL7A1	COLLAGEN, TYPE VII, ALPHA-1	St	Skn	4	0			Epidermolysis bullosa dystrophica, Bart type M132000+ AD—skin blistering, skin fragility, cutis aplasia (areas of absent skin)	Distinctive long-chain collagen is the main constituent of anchoring fibrils at the dermal-epidermal basement membrane zone	3p21.31
COL17A1	COLLAGEN, TYPE XVII, ALPHA-1	St	Skn	1	0			Epidermolysis bullosa junctional M226650+ AR—skin blisters, hypodontia, dental caries, finger contractures, palmar sweating changes, nail dystrophy	Type II transmembrane component of hemidesmosomes that mediates adhesion of keratinocytes and other epithelial cells to underlying basement membranes	10q25.1
EDA1	ECTODERMAL DYSPLASIA 1, HYPOHIDROTIC, X-LINKED	Si	Skn	1	0			Epidermolysis bullosa junctional M226650 AR—skin blisters, hypodontia, dental caries, finger contractures, palmar sweating changes, nail dystrophy	Expressed in keratinocytes, hair follicles, sweat glands, and other adult/fetal tissues, possibly involved in epithelial-mesenchymal signaling	Xq13.1
EDA2R	ECTODYSPLASIN A2 RECEPTOR	Rc	Skn	0	1			No disease--expressed in ectoderm	Role in nuclear factor kappa-B activation, expressed in ectoderm	Xq12
EFEMP2	FIBULIN 4; EGF-CONTAINING FIBULIN-LIKE EXTRACELLULAR PROTEIN 2	Si	Skn	1	1			Cutis laxa type 1B M614437 AR--lax skin, facial changes, high palate, aneurysms, hypermobility, pectus, hernias, fractures, long fingers, retrognathia	Extracellular matrix protein fibulin 4 involved in TGFB signaling pathways	11q13.1
FBLN5	FIBULIN 5; NEURAL CREST EGF-LIKE	St	Skn	1	0			CMT type 1H, demyelinating M619764+ AD--upper limb muscle aches, macular degeneration, usual CMT symptoms; ?Cutis laxa, autosomal dominant-2 M614434 AD—lax skin, supravalvular aortic stenosis, MVP, emphysema, hernias, diverticulae	Extracellular protein necessary for elastic fiber formation in connective tissue	14q32.12
GJB2	GAP JUNCTION PROTEIN, BETA-2	Mc	Skn	5	1			Keratitis-ichthyosis-deafness (KID) syndrome; M148210 AD—scaly/dry skin, red/reactive skin (erythrodermia), sweating decrease, nail dystrophy, corneal ulceration, scrotal tongue, recurring skin infections. limb contractures, high arches	Encodes connexin 26, a beta 2-type gap junction protein that forms acqueous channels between adjacent cells	13q12.11
MBTPS2	MEMBRANE-BOUND TRANSCRIPTION FACTOR PROTEASE, SITE 2	Ez	Skn	2	0			Osteogenesis imperfecta, type XIX; M301014+ XLR—severe short stature, short limbs, fractures, blue sclerae, scoliosis, pectus, epiphyseal calcification	Protease involved in the ER stress response and cholesterol homeostasis	Xp22.12
RIN2	RAS AND RAB INTERACTOR 2	Si	Skn	1	3			MACS syndrome M613075 AR--acronym for Macrocephaly, Alopecia, Cutis laxa, Scoliosis--pectus, fractures, flat feet, hypermobility, hypotonia, aortic dilation, hernia	Interacts with Ras as a binding partner to the RAB5 small GTPases that are involved in endocytosis	20p11.23
RTEL1	REGULATOR OF TELOMERE ELONGATION HELICASE 1	Ez	Skn	1	0			Dyskeratosis congenita AD-4 M615190+ AD, AR—FTT, short stature, microcephaly, respiratory difficulties, bowel dysmotility, esophageal stenosis, lucent skin, pigmented skin, nail dystrophy, immune (B-cell) deficiency, marrow failure, small cerebellum, ID	DNA helicase that influences replication at the telomere, mutations reducing telomere length	20q13.33
WNT10A	WINGLESS TYPE FAMILY MEMBER 10A	Si	Skn	4	2			WNT10A-related ectodermal dysplasia) M257980+ AR—smooth tongue, dry skin-keratosis pilaris, decreased sweating, sparse hair, hypodontia, absent and dystrophic nails	A signal protein that functions in ectodermal and tooth development	2q35
Clotting (Clot)
VWF	VON WILLEBRAND FACTOR	Si	Clot	11	7			von Willebrand disease, type 1 M193400+ AD, AR—epistaxis, easy bruising, mucocutaneous bleeding, menorrhagia, defect of platelet aggregation	A large multimeric glycoprotein that plays a central role in platelet-blood vessel coagulation	12p13.31
ACTN1	ACTININ, ALPHA-1	Ad	Clot	1	0			Bleeding disorder, platelet-type, 15 M615193 AD—nose bleeds, easy bruising, large platelets, decreased platelets (thrombocytopenia)	Distributed along microfilament bundles in non-muscle cells and is thought to mediate their attachment to the membrane at adherens-type junctions	14q24.1
ANO6	ANOCTAMIN 6	Mc	Clot	1	0			Scott syndrome (bleeding disorder) M262890 AR—platelet surface protein necessary for clotting—bleeding, easy bruising	Involved in the calcium-dependent exposure of phosphatidylserine on platelet surfaces that triggers clotting	2q12
CD36	CD36 ANTIGEN; PLATELET GLYCOPROTEIN IV; COLLAGEN RECEPTOR, PLATELET	Rc	Clot	1	0			Platelet glycoprotein IV deficiency M608404+ AR—bleeding disorder, easy bruising, platelet surface protein that binds collagen	Glycoprotein receptor involved in cell adhesion, coagulation, and fatty acid transport	7q21.11
F2	COAGULATION FACTOR II	Ez	Clot	0	1			Thrombophilia due to thrombin defect M188050+ AD--clotting with susceptibility to thromboembolism, strokes, pregnancy loss	A vitamin K-dependent glycoprotein synthesized in the liver as a zymogen, activated to the serine protease thrombin by factor Xa	11p11.2
F10	COAGULATION FACTOR X	Ez	Clot	2	1			Factor X deficiency M227600 AR—nose and gum bleeding, easy bruising, hemarthroses, menorrhagia	Activated to factor Xa as a vitamin-K dependent serine protease involved in the activation of prothrombin during coagulation	13q34
F11	COAGULATION FACTOR XI	Ez	Clot	0	2			Factor XI deficiency M612416+ AD, AR--hemophilia C or Rosenthal syndrome with mouth, nose, genitourinary bleeding after surgery or injury	A plasma glycoprotein that participates in calcium-dependent conversion of factor IX to factor IXa during coagulation	4q35.2
FGG	FIBRINOGEN, G GAMMA POLYPEPTIDE	Ad	Clot	0	1			Afibrinogenemia, congenital M202400+ AR--mild to severe bleeding, bone and liver hemorrhages, splenic rupture	Plays an essential role in the adhesion and aggregation of platelets	4q32.1
GP1BA	GLYCOPROTEIN Ib, PLATELET, ALPHA POLYPEPTIDE	Rc	Clot	0	1			von Willebrand disease, platelet-type M177820+ AD--epistaxis, easy bruising, intermittent bleeding, prolonged bleeding times	Platelet surface membrane glycoprotein that functions as a receptor for von Willebrand factor, initiating platelet activation, thrombosis, and hemostasis	17p13.2
ITGA2B	INTEGRIN, ALPHA-2B PLATELET FIBRINOGEN RECEPTOR, ALPHA SUBUNIT	Si	Clot	1	0			Bleeding disorder, platelet-type AD-1 M187800+ AD—large platelets, mild nose/mouth bleeding, easy bruising	Alpha subunit (platelet glycoprotein Iib) of the GPIIb/IIIa platelet membrane adhesive complex that mediates platelet aggregation, member of the integrin family of cell adhesion molecule receptors, receptor for fibrinogen, von Willebrand factor and fibronectin	17q21.31
ITGB3	INTEGRIN, BETA-3	Si	Clot	1	1			Bleeding disorder, platelet-type-24 M619271+ AD—mild bleeding, easy bruising	Beta subunit of the glycoprotein IIb/IIIa complex that mediates the incorporation of platelets into an aggregate or thrombus at sites of blood vesel injury	17q21.32
SLFN14	SCHLAFEN FAMILY, MEMBER 14	Si	Clot	0	1			Bleeding disorder, platelet-type, 20 M616913 AD—nose and gum bleeding, easy bruising, menorrhagia	Member of Schlafen SLFN family with a putative ATPase domain, expressed in megakaryocytes with additional regulation of cell growth and T-cell development	17q12
THPO	THROMBOPOIETIN MEGAKARYOCYTE GROWTH AND DEVELOPMENT FACTOR	Si	Clot	0	1			Thrombocythemia- 1 M187950 AD--clotting, bleeding, easy bruising, thrombocytopenia	Encodes the cytokine thrombopoietin, an important regulator of platelet production and megakaryopoiesis	3q27.1
Vessel-heart (Vs)--heart and vascular
COL3A1	COLLAGEN, TYPE III, ALPHA-1	St	Vs	13	0			EDS vascular type M130050+ AD—short stature, chiseled-aged facies, finger hypermobility, skin fragility, unusual scars, MVP, hernias, aneurysms, uterine rupture, bowel rupture, club feet; Polymicrogyria plus or minus vascular EDS M618343 AR—brain anomalies, ID, above symptoms if patient has vascular EDS	Fibrillar-forming collagen comprising 3 alpha-1 chains, expressed throughout embryogenesis and a major extracellular matrix component of adult skin, vessels, and internal organs	2q32.2
FBN1	FIBRILLIN 1	St	Vs	18	4			Marfan syndrome M154700+ AD—tall stature, facial changes, hypermobility, striae, angular build, lens dislocation, MVP, aortic dilation, aneurysm, pectus, scoliosis; Stiff skin syndrome M184900 AD—short stature, contractures, muscle weakness	Major constitutive element of extracellular microfibrils with widespread distribution in elastic and nonelastic connective tissue throughout the body	15q21.1
TGFB2	TRANSFORMING GROWTH FACTOR, BETA-2	Si	Vs	3	0			Loeys-Dietz syndrome-4 M614816 AD—tall, facial changes, joint laxity, skin striae, easy bruising, respiratory difficulties, MVP, aortic aneurysm-dissection, arterial tortuosity, long fingers, scoliosis, flat feet, club feet, hernias, dural ectasia	One of theTGFB family of growth factor proteins involved in regulating cellular proliferation and differentiation of many cell types	1q41
TGFB3	TRANSFORMING GROWTH FACTOR, BETA-3	Rc	Vs	1	0			Loeys-Dietz syndrome-5 M615582+ AD—FTT, tall stature, facial changes, long face, high palate, blue sclerae, hypermobility, soft skin, lucent skin, easy bruising, MVP, septal defects, arrhythmia, aortic aneurysm-dissection, long fingers, scoliosis, pectus, club feet, flat feet, hernias, hypotonia	Member of the TGFB family of growth factors	14q24.3
TGFBR1	TRANSFORMING GROWTH FACTOR-BETA RECEPTOR, TYPE Ic	Rc	Vs	4	0			Loeys-Dietz syndrome 1 M609192+ AD—angular build, facial changes, blue sclerae, joint laxity, soft skin, lucent skin, septal defects, MVP, aortic aneurysm-dissection, arterial tortuosity, pectus, long fingers, club feet, Chiari, hydrocephalus, rare ID	Serine-threonine protein kinase receptor for TGFB growth factors	9q22.33
TGFBR2	TRANSFORMING GROWTH FACTOR-BETA RECEPTOR, TYPE II	Rc	Vs	4	1			Loeys-Dietz syndrome 2 M610168+ AD—Tall stature, angular build, facial changes, blue sclerae, strabismus, joint laxity, soft skin, lucent skin, septal defects, MVP, aneurysms, arterial tortuosity, pectus, hernias, osteoporosis, fractures, long fingers, limb contractures, club feet, Chiari deformation, rare ID	Serine-threonine protein kinase receptor for TGFB growth factors	3p24.1
ENG	ENDOGLIN	Rc	Vs	0	1			Telangiectasia, hereditary hemorrhagic-1 M187300 AD--epistaxis, facial telangiectasias, aneurysms, varicosities, lung and bowel arteriovenous malformations, migraines, strokes	Membrane glycoprotein expressed in vascular endothelium, involved in TGFB signaling and binds TGFB1 with high affinity	9q34.11
EPHB4	EPHRIN RECEPTOR; HEPATOMA TRANSMEMBRANE KINASE	Rc	Vs	0	1			Capillary-arteriovenous malformation-2 M618196+ AD--arteriovenous malformations of skin, muscles, bone, telangiectasias of face and thorax; Lymphatic malformation-7; M617300 AD	Transmembrane receptor tyrosine kinase expressed in venous and capillary endothelium, involved in lymphangiogenesis	7q22.1
LOX	LYSYL OXIDASE	Ez	Vs	3	0			Aortic aneurysm, familial thoracic-10 M617168 AD—hypermobility, skin striae, tall stature, high palate, pectus, hernia, dural ectasia, MVP, bicuspid aortic valve, aortic aneurysm	One of copper-dependent oxidodeaminases that cross-link lysyl residues on elastin and collagen proteins while forming elastin and collagen fibers	5q23.1
MAT2A	METHIONINE ADENOSYLTRANSFERASE II, ALPHA	Ez	Vs	1	0			No disease but a Glu344Ala mutation found in a 3-generation family with thoracic aortic aneurysm	Catalyzes biosynthesis S-adenosylmethionine from methionine and ATP, the major methyl donor for transmethylation reactions	2p11.2
MYLK	MYOSIN LIGHT CHAIN KINASE	Ez	Vs	0	1			Aortic aneurysm, familial thoracic-7 M613780+ AD--aortic aneurysm-dissection, carotid-renal-iliac artery dissections; Megacystis-microcolon-intestinal hypoperistalsis syndrome 1 M249210 AR--bowel dysmotility, microcolon, malrotation, hydronephrosis, bladder issues	Calcium-dependent kinase that phosphorylates the myosin light-chain and initiates contraction, also present in neurons and glia	3q21.1
PKD1	POLYCYSTIN 1	St	Vs	2	0			Polycystic kidney disease 1 M173900 AD--valvular heart disease, intracranial aneurysm, colon diverticula, abdominal wall hernias, renal/liver cysts, renal failure	Polycystin 1 complexes with polycystin 2 and regulates renal tubular structure and function	16p13.3
PKD1L2	POLYCYSTIN 1-LIKE 2	Si	Vs	1	1			No disease--suggested role in neuromuscular integrity and function	Two isoforms of protein, both in brain and testis, the other in heart and kidney	16q23.2
TIMP1	TISSUE INHIBITOR OF METALLOPROTEINASE 1	Ad	Vs	0	1			No disease--variants at higher frequency in abdominal aortic aneurysm compared to controls	Collagenase inhibitor that regulates interstitial collagenase and connective tissue metalloendoproteases	Xp11.3/.2
Vessel-heart (Vs)--heart structure
ANK2	ANKYRIN 2	Ad	VsHrt	1	1			Cardiac arrhythmia, ankyrin-B-related M600919+ AD; Long QT syndrome-4 M600919 AD--arrhythmia, syncope, sudden cardiac death,	Member of the ankyrin protein family involved in cell motility and proliferation, has binding sites for spectrin and at least 12 other families of integral membrane proteins, maintains integrity of plasma membranes and ion channels	4q25-q26
CACNB2	CALCIUM CHANNEL, VOLTAGE-DEPENDENT, BETA-2 SUBUNIT	Mc	VsHrt	0	1			Brugada syndrome 4 M611876 AD—arrhythmia, risk for sudden death	Beta-2 subunit that forms a high voltage calcium channel when coexpressed with the alpha-1D subunit CACNA1D	10p12.33/.31
DCHS1	DACHSOUS CADHERIN-RELATED 1	Ad	VsHrt	0	1			Mitral valve prolapse-2 M607829+ AD--MVP; Van Maldergem syndrome 1 M601390 AR--FTT, facial anomalies, high palate, hearing loss, thick gums, dental abnormalities, hypermobility, scoliosis, club feet, hypotonia, periventricular heterotopia, gyral anomalies, ID	Transmembrane cell adhesion protein that is involved in neuronal proliferation and migration, present in endocardial and mesenchymal cells of the atrioventricular valves	11p15.4
FBN2	FIBRILLIN 2	St	VsHrt	5	1			Contractural arachnodactyly, congenital M121050+ AD—angular build, facial changes, myopia, MVP, long fingers, scoliosis, flat feet, limb contractures	Often co-localizes with fibrillin-1 in elastin-rich matrices but does not assemble via N- to C-terminal bonding like FBN1 and does not form heteromers with it	5q23.3
GATA5	GATA-BINDING PROTEIN	Tf	VsHrt	0	1			Congenital heart defects, multiple types-5 M617912+ AD, AR--bicuspid aortic valve, aortic stenosis, septal defects, tetralogy of Fallot	Transcription factor expressed in heart and foregut	20q13.33
GDF1	GROWTH/DIFFERENTIATION FACTOR 1	Tf	VsHrt	0	2			Congenital heart defects, multiple types-6 M613854+ AD--mitral valve clefts, septal defects, tetralogy of Fallot; Right atrial isomerism of Ivemark M208530 AR--altered laterality (heterotaxy) with dextrocardia, pulmonic stenosis, lung-liver-spleen malformations	Member of TGFB superfamily essential for directing asymmetry of brain, heart, and bowel	19p13.11
KCNA5	POTASSIUM CHANNEL, VOLTAGE-GATED, SHAKER-RELATED SUBFAMILY, MEMBER 5	Mc	VsHrt	1	0			Familial atrial fibrillation-7 M612240 AD—arrhythmia, atrial fibrillation, palpitations, fatigue, exercise intolerance	Potassium channels are voltage-gated ion channels that maintaining membrane potential, regulate cell volume, and modulate electrical excitability in neurons	12p13.32
KCNH2	POTASSIUM CHANNEL, VOLTAGE-GATED, SUBFAMILY H, MEMBER 2	Mc	VsHrt	0	1			Long QT syndrome 2 M613688+ AD--syncope, arrhythmia, ventricular fibrillation, exercise-associated sudden death, prolonged QT interval	Pore-forming subunit of a potassium channel important for ventricular action potential repolarization	7q36.1
NOTCH1	NOTCH RECEPTOR 1	Rc	VsHrt	2	0			Aortic valve disease 1 M109730+ AD--bicuspid aortic valve, aortic stenosis; Adams-Oliver syndrome-5 AD M616028—absent scalp skin, nail changes, heart defects, hernias, brain anomalies, blood clots	Transmembrane receptor, part of a signaling pathway that regulates cell differentiation	9q34.3
NOTCH3	NOTCH RECEPTOR 3	Si	VsHrt	1	3			Lateral meningeal syndrome M130720+ AD—hypermobility, bicuspid aortic valve, scoliosis, hernias, vertebral anomalies, wormian bones, hernias, skin keloids, hypotonia, Chiari deformation, lateral meningoceles	Transmembrane protein expressed in vascular smooth muscle that coordinates vascular development in vertebrates	19p13.12
PKP2	PLAKOPHILIN 2	Ad	VsHrt	0	1			Arrhythmogenic right ventricular dysplasia- 9 M609040 AD--usual cardiomyopathy symptoms, ventricular arrhythmia, sudden cardiac death	Desmosomal plakophilins link cadherin cytoplasmic tails to the intermediate filament cytoskeleton	12p11.21
SCN2B	SODIUM VOLTAGE-GATED CHANNEL, BETA SUBUNIT 2	Mc	VsHrt	0	1			Atrial fibrillation, familial-14 M615378 AD--hypertension, tachycardia, arrhythmia, atrial fibrillation, S-T segment elevation	Glycoprotein with extracellular domains similar to the contactin neural adhesion molecules, expressed in the nervous system	11q23.3
SCN4B	SODIUM VOLTAGE-GATED CHANNEL, BETA SUBUNIT 4	Mc	VsHrt	1	0			Long QT syndrome-10 M611819+ AD—arrhythmia, atrial fibrillation, risk of sudden death with exercise	Beta-subunit of the sodium channel complex, expressed in neurons of the brain, spinal cord, and cardiac conduction system	11q23.3
SKI	SKI PROTOONCOGENE	Tf	VsHrt	1	0			Shprintzen-Goldberg syndrome M182212 AD—microcephaly, myopia, facial changes, high palate, hypermobility, lax skin, MVP, aortic dilation, arterial tortuosity, respiratory difficulties, bowel dysmotility, pectus, contractures, osteomalacia, hernias, long fingers, hypotonia, Chiari deformation, ID	Involved in functional complex with SMADs (sma c. elegans protein, mad fly protein) that regulates TGFB, activin, and bone morphogenetic protein, expressed in bone and vessel walls	1p36.33/.32
TRPM4	TRANSIENT RECEPTOR POTENTIAL CATION CHANNEL, SUBFAMILY M, MEMBER 4	Mc	VsHrt	0	1			Progressive familial heart block, type IB M604559+ AD--arrhythmia, bradycardia, heart block, need for pacemaker; Erythrokeratodermia variabilis et progressiva 6 M618531 AD--reactive skin, erythematous plaques, perivascular inflammation	Also member of the melastatin-related receptor family, a calcium-activated cation channel that regulates intracellular calcium concentration, expressed in cardiac Purkinje fibers	19q13.33
Vessel-heart (Vs)--cardiomyopathy
ACADVL	ACYL-CoA DEHYDROGENASE	Ez	VsHrtCm	0	1			VLCAD deficiency M201475+ AR--usual cardiomyopathy symptoms, sudden cardiac death, hepatomegaly, vomiting, hypotonia, muscle weakness associated with fasting or infection; muscle aches with exercise, three main clinical forms	Unique among the acyl-CoA dehydrogenases in its size, structure, and intramitochondrial distribution	17p13.1
AGL	AMYLO-1,6-GLUCOSIDASE	Ez	VsHrtCm	0	1			Glycogen storage disease IIIa AR/IIIb AR M232400+--short stature, facial changes, arrhythmia, usual cardiomyopathy symptoms, hepatic fibrosis, muscle weakness, distal muscle atrophy, hypoglycemia	Glycogen debrancher enzyme that has catalytic activities as amylo-1,6-glucosidase and 4-alpha-glucanotransferase	1p21.2
FLNC	FILAMIN, GAMMA FILAMIN 2	St	VsHrtCm	2	0			Cardiomyopathy, hypertrophic-26 M617047+ AD--MVP, usual cardiomyopathy symptoms, atrial fibrillation, arrhythmia; Myopathy distal-4 M614065 AD –cardiomyopathy, muscle weakness, muscle atrophy	Cardiomyopathy, familial restrictive-5 M617047 AD; Myopathy distal-4 M614065 AD; Myopathy, myofibrilla-5 M609524 AD; encodes filamin C, an actin-binding protein that is primarily expressed in skeletal, muscle--critical for anchoring membrane proteins to actin cytoskeleton, involved in maintaining cell shape (Vorgerd et al., 2005; Duff et al., 2011). FLNC-related myofibrillar myopathy after the th…	7q32.1
JUP	JUNCTION PLAKOGLOBIN	Ad	VsHrtCm	1	0			Naxos disease M601214+ AR—thick skin, ventricular arrhythmia, usual cardiomyopathy symptoms	Plakoglobin or gamma-catenin occurs in soluble and membrane-bound forms, functioning in adhering junctions (desmosomes and intermediate junctions) that also participate in signaling pathways (involved in colon and other cancers)	17q21.2
LDB3	LIM DOMAIN-BINDING 3	Ad	VsHrtCm	0	1			Cardiomyopathy, dilated, 1C M601493+ AD--left ventricular dilation, congestive heart failure, sudden cardiac death; Myopathy, myofibrillar-4 609452 AD--usual cardiomyopathy symptoms, muscle weakness, distal neuropathy, limb hyporeflexia	PDZ domain binding factor (PDZ is a 80-90 amino acid structural domain common to signaling proteins named after first three member proteins) important for maintaining the integrity of the striated muscle Z-disc unit	10q23.2
MYO6	MYOSIN VI	St	VsHrtCm	0	1			Deafness AD 22 with hypertrophic cardiomyopathy M606346+ AD--usual cardiomyopathy symptoms plus sensorineural hearing loss	Atypical myosin involved in vesicle-organellar transport	6q14.1
PRKAG2	PROTEIN KINASE, AMP-ACTIVATED, NONCATALYTIC, GAMMA-2	Ez	VsHrtCm	0	1			Cardiomyopathy, hypertrophic 6 M600858+ AD--usual cardiomyopathy symptoms, arrhythmia, sudden death	Serine-threonine protein kinase that is activated by cellular stresses to increase AMP and decrease ATP levels	7q36.1
RBM20	RNA-BINDING MOTIF PROTEIN 20	Tf	VsHrtCm	0	1			Cardiomyopathy, dilated, 1DD 613172 AD--usual cardiomyopathy symptoms, ventricular arrhythmia, sudden cardiac death	Contains an RNA recognition motif-1 (RRM1), an arginine/serine (RS)-rich domain, and a U1-type zinc finger domain. The combination of RRM1 and RS domains is characteristic of spliceosomal proteins	10q25.2-
TNNI3	TROPONIN I, CARDIAC	St	VsHrtCm	0	1			Cardiomyopathy, hypertrophic-7 M613690+ AD--usual cardiomyopathy symptoms, arrhythmia, atrial fibrillation, sudden cardiac death	One of 3 subunits with troponin T and C) that form troponin complexes within the thin filaments of striated muscle	19q13.42
TTN	TITIN	St	VsHrtCm	0	2			Muscular dystrophy, limb-girdle, AR-10 M608807+ AR--muscle weakness, muscle atrophy; Cardiomyopathy, familial hypertrophic 9 M613765--usual cardiomyopathy symptoms	A giant muscle protein expressed in cardiac and skeletal muscle, functions in muscle assembly, force transmission, and maintenance of resting tension	2q31.2
Muscle (Mu)
COL12A1	COLLAGEN, TYPE XII, ALPHA-1	St	Mu	17	6			Bethlem myopathy-2 M616471+ AD, AR—FTT, hypotonia, muscle weakness, muscle atrophy, prominent ears, angular build, high palate, distal joint hypermobility, torticollis, scoliosis, respiratory difficulties, sweating abnormalities, congenital hip dislocation	Types VI, IX, XII, and XIV collagens have unique FACIT (fibril-associated collagens with interrupted triple helices) structures having alternating triple-helical and non-triple-helical domains	6q13-q14
COL6A1	COLLAGEN TYPE VI, ALPHA-1	St	Mu	4	0			Bethlem myopathy-1 M158810+ AD, AR--motor delays, torticollis, respiratory difficulties late, limb contractures, proximal muscle weakness, muscle atrophy	One of the three alpha chains of type VI collagen, a beaded filament collagen found in most connective tissues, an extracellular protein that forms a microfibrillar network in close association with basement membranes including those around muscle cells	21q22.3
COL6A2	COLLAGEN, TYPE VI, ALPHA-2	St	Mu	2	0			Bethlem myopathy-1 M158810+ AD, AR--findings listed above; ?myosclerosis M255600—facial muscle weakness, trismus, lordosis, scoliosis, severe contractures of all joints	Alpha-2 subunit of type VI collagen, an ubiquitously expressed extracellular protein	21q22.3
COL6A3	COLLAGEN, TYPE VI, ALPHA-3	St	Mu	5	1			Bethlem myopathy-1 M158810+ AD, AR--findings as listed above; Dystonia-27 M616411 AR+—oromotor-laryngeal-truncal-limb dystonia, writer’s cramp/muscle aches, action tremor	One of the three alpha chains of type VI collagen, an important extracellular protein that is critical for skeletal muscle integrity and function	2q37.3
ADSSL1	ADENYLOSUCCINATE SYNTHASE 1	Ez	Mu	1	1			Myopathy distal-5 M617030 AR--facial weakness, respiratory difficulties, dysphagia, muscle weakness, muscle atrophy	Muscle isozyme of adenylosuccinate synthase that converts inosine monophosphate (IMP) to adenosine monophosphate (AMP)	14q32.33
AMPD1	ADENOSINE MONOPHOSPHATE DEAMINASE 1	Ez	Mu	0	1			Myopathy due to myoadenylate deaminase deficiency M615511 AR--metabolic myopathy with muscle aches, muscle weakness, fatigue, myogolubinuria after exercise, 2% of population, most individuals asymptomatic	Involved in generating ATP in skeletal muscle and in purine metabolism.	1p13.2
APOBEC2	APOLIPOPROTEIN B mRNA-EDITING ENZYME, CATALYTIC POLYPEPTIDE-LIKE 2	Ez	Mu	0	1			No disease, role in muscle development	May have role in muscle development and maintenance of fiber type ratios, expressed in slow-twitch muscle	6p21.1
CAPN3	CALPAIN 3; CALCIUM-ACTIVATED NEUTRAL PROTEASE 3, MUSCLE-SPECIFIC, LARGE SUBUNIT	Ez	Mu	3	0			Muscular dystrophy, limb-girdle AD-4 M618129+ AD—muscle weakness, muscle atrophy, lower limbs more affected, lordosis, back pain	Calpain-3 protein, a muscle-specific intracellular protease that binds to titin	15q15.1
CASQ1	CALSEQUESTRIN 1	Si	Mu	1	2			Myopathy, vacuolar, with CASQ1 aggregates M616231 AD—proximal muscle weakness, muscle aches, exercise fatigue, asymptomatic in some	Calcium binding protein in the sarcoplasmic reticulum (SR) that predominates in fast-twitch skeletal muscle fibers (another isoform )(CASQ2) predominates in slow-twitch skeletal and cardiac muscle fibers.	1q23.2
CKAP5	CYTOSKELETON-ASSOCIATED PROTEIN 5	Ad	Mu	0	1			No disease--expressed in skeletal muscle	Polymerizes microtubules and is important for spindle formation during cell division, expressed in muscle	11p11.2
CLCN1	CHLORIDE CHANNEL 1, SKELETAL MUSCLE	Mc	Mu	1	2			Myotonia congenita, dominant M160800+ AD—muscle stiffness, muscle aches without weakness, eyelid/tongue myotonia	Voltage-gated chloride channel protein 1, regulateing the electrical excitability of the skeletal muscle membrane	7q34
CLCN4	CHLORIDE CHANNEL 4	Mc	Mu	1	0			Raynaud-Claes syndrome M300114 XLD—facial changes, strabismus, eye muscle weakness, developmental disability, seizures, scoliosis, anxiety	Voltage-dependent chloride channel that is abundant in skeletal muscle and present in brain or heart	Xp22.2
DNAJB6	DNAJ/HSP40 HOMOLOG, SUBFAMILY B, MEMBER 6	Ad	Mu	0	1			Muscular dystrophy, limb-girdle, AD-1 M603511 AD--facial weakness, respiratory difficulties, dysphagia, muscle weakness, muscle atrophy	Presynaptic J protein expressed in the synaptic and clathrin-coated vesicles of neural tissues	7q36.3
GNE	UDP-N-ACETYLGLUCOSAMINE 2-EPIMERASE/N-ACETYLMANNOSAMINE KINASE	Ez	Mu	1	0			Nonaka myopathy M605820+ AR—distal muscle weakness/atrophy, poor balance/abnormal gait, amyloid protein deposition; Sialuria M269921 AD—coarse facies, developmental disabilities, scoliosis, inguinal hernia	GNE (UDP-N-acetylglucosamine epimerase) is the rate-limiting enzyme in the sialic acid biosynthetic pathway, its modification of cell surface glycoproteins and glycolipids important for cell adhesion, signal transduction, and tumorigenesis	9p13.3
GYG1	GLYCOGENIN 1a	Ez	Mu	1	0			Polyglucosan body myopathy 2 M616199+ AR—muscle weakness, muscle atrophy, poor balance, difficult walking or climbing stairs, polyglucosan material deposited in muscle	Glycosyltransferase expressed in skeletal muscle and uses UDP-glucose as the donor substrate during the initiation of glycogen synthesis	3q24
LDLR	LOW DENSITY LIPOPROTEIN RECEPTOR	Rc	Mu	1	0			Familial hypercholesterolemia-1 M143890 AD, AR—strabismus, tendon xanthomas, muscle weakness, heart attack risk	Cell surface receptor made up of exons shared with epidermal growth factor, clotting factors IX and X, and the C9 component of complement, binding cholesterol and inhibiting its synthesis after receptor-mediated endocytosis	19p13.2
LPIN1	PHOSPHATIDIC ACID PHOSPHOHYDROLASE 1	Ez	Mu	2	2			Myoglobinuria, acute recurrent M268200 AR—muscle weakness, muscle aches, rhabdomyolysis, myoglobinuria, renal failure, triggered by stress and fevers	Muscle-specific phosphatidic acid phosphatase involved in lipid metabolism and adipocyte differentiation	2p25.1
MTM1	MYOTUBULARIN	Ez	Mu	1	0			Myotubular myopathy, X-linked M310400 XLR—macrocephaly, large birth weight, hypotonia, eye/neck muscle weakness, joint contractures, respiratory difficulties, fatal in males	Belongs to a family of putative tyrosine phosphatases and is required for muscle cell differentiation	Xq28
MYBPC3	MYOSIN-BINDING PROTEIN C, CARDIAC	St	Mu	3	5			Cardiomyopathy, dilated M615396+ AD—usual cardiomyopathy symptoms plus ventricular flutter	Located in the sarcomere A band that binds myosin heavy chain and titin and is involved in muscle contraction	11p11.2
MYH11	MYOSIN, HEAVY CHAIN 11, SMOOTH MUSCLE	St	Mu	3	2			Aortic aneurysm, familial thoracic-4 M132900+ AD—aortic valve insufficiency, aortic aneurysm/dissection, carotid aneurysm, patent ductus arteriosus; Visceral myopathy-2 M619350 AD—bowel dysmotility, bladder issues	Myosin heavy chain located predominately in smooth muscle	16p13.11
MYH2	MYOSIN, HEAVY CHAIN 2, SKELETAL MUSCLE, ADULT	St	Mu	0	3			Proximal myopathy and ophthalmoplegia M605637 AD, AR--myopathic facies, ptosis, high palate, joint contractures, scapular winging, scoliosis, proximal muscle weakness, poor balance-waddling gait	Myosin heavy chain located predominately in skeletal muscle	17p13.1
MYH7	MYOSIN, HEAVY CHAIN 7, CARDIAC MUSCLE, BETA	St	Mu	1	0			Cardiomyopathy, hypertrophic, 1 M19260+ AD; myosin storage myopathy M608358 AD--usual cardiomyopathy symptoms, muscle weakness, muscle atrophy, poor balance-waddling gait, pseudohypertrophy of calves	Myosin beta-heavy chain expressed in cardiac and skeletal muscle	4q11.2
MYH7B	MYOSIN, HEAVY CHAIN 7B, CARDIAC MUSCLE, BETA	St	Mu	1	0			No disease--variant in 1 patient with usual cardiomyopathy symptoms, expressed in mouse heart and muscle, upregulated with hypothyroidism	Myosin II heavy chain expressed in skeletal muscle, testis, and brain	20q11.22
NEB	NEBULIN	St	Mu	1	0			Nemaline myopathy-2, M256030 AR—hypotonia, developmental disability, myotonic facies, muscle weakness, feeding difficulties, bowel dysmotility, dysphagia, scoliosis, lordosis, joint contractures, poor balance-waddling gait	Large muscle protein located in the cytoskeletal matrix of sarcomeres	2q23.3
PHKA1	PHOSPHORYLASE KINASE, MUSCLE, ALPHA-1 SUBUNIT	Ez	Mu	0	1			Muscle glycogenosis M300559 XLR--muscle weakness, muscle atrophy, muscle aches	Alpha subunit of muscle phosphorylase kinase, key regulator of glycogen metabolism	Xq13.1
PIEZO2	PIEZO-TYPE MECHANOSENSITIVE ION CHANNEL COMPONENT 2	Mc	Mu	2	0			Arthrogryposis, distal, type 5 M108145+ AD—short stature, prominent ears, strabismus, ptosis, retinal pigmentation, high palate, respiratory difficulties, pectus, scoliosis, finger contractures, club feet, muscle weakness, muscle atrophy	Mechanically activated ion channel that plays a role in light touch and proprioception	18p11.22/.21
PYGM	GLYCOGEN PHOSPHORYLASE, MUSCLE	Ez	Mu	1	0			McArdle disease M232600 AR—muscle weakness, muscle aches, exercise intolerance, rhabdomyolysis, myoglobinuria	Muscle glycogen phosphorylase	11q13.1
RYR1	RYANODINE RECEPTOR 1	Rc	Mu	3	0			King-Denborough syndrome M619542+ AD--myopathic facies, hypermobility, tachycardia, arrhythmia, clotting disorder, easy bruising, kyphoscoliosis, lordosis, hypotension, hyperthermia/heat sensitivity, muscle weakness, muscle atrophy, rhabdomyolysis, myoglobinuria	Skeletal muscle ryanodine receptor, a calcium release channel of the sarcoplasmic reticulum and bridging structure connecting the sarcoplasmic reticulum and transverse tubule	19q13.2
RYR2	RYANODINE RECEPTOR 2	Rc	Mu	3	1			Ventricular tachycardia, adrenergic polymorphic-1 M604772+ AD—ventricular tachycardia/arrhythmia--exercise, stress, or catecholamine induced; syncope, seizures, sudden cardiac death, may occur in youths with normal hearts	Major calcium channel protein in the membrane of the sarcoplasmic reticulum, participates in cardiac muscle calcium storage	1q43
SCN4A	SODIUM VOLTAGE-GATED CHANNEL, ALPHA SUBUNIT 4	Mc	Mu	2	0			Paramyotonia congenita M168300+ AD—Respiratory difficulties,feeding difficulties, grip and percussion myotonia, hypotonia, muscle weakness, muscle aches	Sodium channel subunit expressed in muscle and brain	17q23.2
SYNE1	SPECTRIN REPEAT-CONTAINING NUCLEAR ENVELOPE PROTEIN 1	St	Mu	1	1			Emery-Dreifuss muscular dystrophy 4 M612998+ AD--muscle weakness, heart dilation, ventricular septal hypertrophy,	Nesprin-1, a nuclear envelope protein with spectrin repeats that links nuclear plasma membranes to the actin cytoskeleton	6q25.2
SYNE2	SPECTRIN REPEAT-CONTAINING NUCLEAR ENVELOPE PROTEIN 2	St	Mu	0	1			Emery-Dreifuss muscular dystrophy 5 M612999 AD--usual cardiomyopathy symptoms, arrhthymia, respiratory difficulties, muscle weakness, muscle atrophy, onset in childhood	Nesprin 2 is a nuclear envelope protein with spectrin repeats and a transmembrane domain, expressed in pancreas, heart, and skeletal muscle	14q23.2
TNNT2	TROPONIN T2, CARDIAC	St	Mu	1	1			Cardiomyopathy, familial restrictive-3 M612422+ AD—usual cardiomyopathy symptoms, heart failure, risk of sudden death	Troponin T is the tropomyosin binding subunit of troponin, a complex that regulates muscle contraction	1q32.1
TNPO3	TRANSPORTIN 3	Mc	Mu	1	0			Muscular dystrophy, limb-girdle, AD-2 M608423 AD--Shoulder subluxations, joint contractures, rigid spine, respiratory difficulties, distal muscle weakness, muscle atrophy, poor balance	A nuclear transport protein in skeletal muscle, transports serine/arginine-rich proteins that control mRNA splicing	7q32.1
Central nervous system (Nc)
ABCA4	ATP-BINDING CASSETTE, SUBFAMILY A, MEMBER 4	Mc	Nc	1	0			Retinitis pigmentosa 19 M601718+ AR—spotty retinal pigmentation, attenuated retinal vessels, optic disc pallor	ATP-binding cassette (ABC) family member expressed in retina	1p22.1
ADGRV1	ADHESION G PROTEIN-COUPLED RECEPTOR V1; G PROTEIN-COUPLED RECEPTOR 98	Rc	Nc	1	2			Usher syndrome, type IIC M605472+ AR—retinitis pigmentosa, sensorineural hearing loss, ID; ?Febrile seizures familial-4 M604352	Formerly known as GPR98, encodes a large G protein-coupled receptor expressed in the central nervous system, retina, and cochlea	5q14.3
ANK3	ANKYRIN 3	St	Nc	0	1			Mental retardation AR-37 M615493 AR--ID, autism, hypotonia, spasticity, seizures, hyperactivity, bruxism	Protein associated with the spectrin-actin cytoskeleton and voltage-dependent sodium channels in neuronal cells	10q21.2
ATP10A	ATPase, CLASS V, TYPE 10A	Ez	Nc	0	1			No disease, probable calcium-transporting ATPase	Imprinted gene within 15q11q13/Prader-Willi critical region, implicated in multiple neurodevelopmental disorders	15q12
ATP1A2	ATPase, Na+/K+ TRANSPORTING, ALPHA-2 POLYPEPTIDE	Ez	Nc	0	1			Migraine, familial basilar M602481+ AD--migraines, blurred vision, seizures, fatigue, poor balance	Alpha-2 isoform of the Na/K-ATPase, an integral membrane protein responsible for maintaining Na/K ion gradients across plasma membranes	1q23.2
ATP7B	ATPase, Cu(2+)-TRANSPORTING, BETA POLYPEPTIDE	Ez	Nc	0	1	1	1	Wilson disease M277900+ AR—liver and kidney disease, osteoporosis, joint pain, hypermobility, CNS alterations with personality changes-dystonia-dysphagia, neuropathy, anemia, hypoparathyroidism	Polypeptide that acts as a plasma membrane copper-transport protein, mostly functions in copper export from cells	13q14.3
BCORL1	BCL6 COREPRESSOR-LIKE 1	Tf	Nc	1	0			Shukla-Vernon syndrome M301029+ XLR--coarse and long face, abnormal ears, hypertelorism, strabismus, thick lips, long fingers, sparse hair, hypotonia, ID, autism	Transcriptional corepressor interacts with histone deacetylases and E cadherin that are expressed in the central nervous system	Xq26.1
COL18A1	COLLAGEN, TYPE XVIII, ALPHA-1	St	Nc	1	0			Knobloch syndrome type 1 M267750+ AR--myopia, lens subluxation, glaucoma, cataracts, retinal pigmentation/detachment, renal alopecia, cutis aplasia, occipital encephalocele, seizures; Glaucoma, primary closed angle M267750	Endostatin is a C-terminal fragment of collagen XVIII that suppresses tumor-induced angiogenesis and has strong antitumor activity	21q22.3
DLGAP3	DISCS LARGE-ASSOCIATED PROTEIN 3	St	Nc	1	0			No disease--role in brain glutamate signaling, grooming and other behavioral abnormalities in mice	Post-synaptic scaffolding protein that is highly expressed in the striatum and may have a critical role in glutamate signaling at corticostriatal synapses	1p34.3
FGFR1	FIBROBLAST GROWTH FACTOR RECEPTOR 1	Rc	Nc	0	1			Encephalocranialcutaneous lipomatosis M613001+ AD somatic mutation--eye and ear anomalies, aortic coarctation, arterial stenoses and angiomatosis, kidney defects, skin pigmentation, skin defects, alopecia, lipomas, ID, brain anomalies	Signal receptor and tyrosine kinase with actions on the skin, skeleton, and nervous system; originally related to a fms-like gene (FLG) that should not be confused with the profillagrin FLG gene.	8p11.23
FOXP2	FORKHEAD BOX P2	Tf	Nc	1	0			Speech-language disorder-1 M602081 AD—developmental language defect, orofacial muscle weakness/dyspraxia, and articulation defects	A putative transcription factor containing a polyglutamine tract with broad expression including brain	7q31.1
KCNQ5	POTASSIUM CHANNEL, VOLTAGE-GATED, KQT-LIKE SUBFAMILY, MEMBER 5	Mc	Nc	0	1			Mental retardation AD-46 M617601 AD--poor balance, sleep issues, seizures, ID	Voltage dependent potassium channel expressed at neuron connections and inhibitory synapses of skeletal muscle and brain	6q13
KMT2D	LYSINE-SPECIFIC METHYLTRANSFERASE 2D	Ez	Nc	0	1			Kabuki syndrome 1 M147920 AD--FTT, facial changes, blue sclerae, high palate, feeding difficulties, hypotonia, hypermobility, septal defects, bowel malrotation, imperforate anus, scoliosis, vertebral anomalies, congenital hip dislocation, hypothyroidism, ID	Histone methyltransferase with a 130-amino acid SET protein domain common to chromosomal proteins regulating transcription and development	12q13.12
L1CAM	L1 CELL ADHESION MOLECULE	Ad	Nc	1	1			MASA syndrome M303350+ XLR--short stature, strabismus, kyphosis, lordosis, thumb contractures, high arches, club feet, hydrocephalus, brain anomalies, poor balance, spasticity, ID; Hydrocephalus with congenital idiopathic intestinal pseudoobstruction M307000 XLR--bowel dysmotility	Integral membrane glycoprotein, member of the immunoglobulin superfamily of cell adhesion molecules, located primarily in the nervous system	Xq28
LIG4	LIGASE IV, DNA, ATP-DEPENDENT	Ez	Nc	0	1			LIG4 syndrome M606593+ AR--FTT, microcephaly, facial changes, hypogenitalism, reactive skin, psoriasis, hypothyroidism, thrombocytopenia, radiosensitivity	Part of a DNA ligase complex and responsible for V(D)J recombination of immunoglobulin genes, additional role in DNA repair	13q33.3
MED12	MEDIATOR COMPLEX SUBUNIT 12; TRINUCLEOTIDE REPEAT-CONTAINING GENE 11	Tf	Nc	2	0			Lujan-Fryns syndrome M309520 XLR—tall stature, facial changes, ptosis, high palate, angular build, hypermobility, septal defects, aortic aneurysm, long fingers, pectus, ID-autism	Factor associated with transcription initiation, linked to early development, cell migration and differentiation	Xq13.1
PRRT2	PROLINE-RICH TRANSMEMBRANE PROTEIN 2	Mc	Nc	1	0			Convulsions, familial infantile, with paroxysmal choreoathetosis M602066+ AD—seizures, choreoathetosis movements, anxiety, dystonia, muscle weakness	Proline-rich transmembrane protein of unknown function with expression in central nervous system	16p11.2
RPS6KA3	RIBOSOMAL PROTEIN S6 KINASE A3	Ez	Nc	0	1			Coffin-Lowry syndrome M303600+ XLD--FTT, short stature, microcephaly, hearing loss, facial changes, high palate, hypermobility, lax skin, reactive skin, pectus, scoliosis, kyphosis, flat feet, hernias, rectal-uterine prolapse, hypotonia, seizures, ID	Member of of the RSK (ribosomal S6 kinase) family, growth factor-regulated serine/threonine kinases highly expressed in brain and involved in cell cycle progression and survival	Xp22.12
RS1	RETINOSCHISIN	Ad	Nc	1	0			Retinoschisis X312700 XLR—retinal detachment, retinoschisis, macular degeneration, progressive vision loss in midlife	A secretory protein expressed only in retina that likely functions in cell adhesion and cell-cell interactions	Xp22.13
STXBP1	SYNTAXIN-BINDING PROTEIN 1	Ad	Nc	1	0			Developmental and epileptic encephalopathy-4 M612164 AD--seizures, delayed myelination, agenesis corpus callosum, cortical atrophy, hypotonia, tremor, dystonia, choreiform movements, ID, autism	Membrane trafficking protein in brain, functions in vesicular docking and fusion	9q34.11
TCF20	TRANSCRIPTION FACTOR 20; STROMELYSIN 1 PDGF-RESPONSIVE ELEMENT-BINDING PROTEIN	Tf	Nc	1	0			Variable ID and behavioral abnormalities M618430 AD--tall stature, feeding difficulties, myopia, scoliosis, bowel irregularity, myopia, toeing-in, flat feet, autisim, ID	Likely transcriptional co-regulator related to intellectual disability	22q13.2
VPS13C	VACUOLAR PROTEIN SORTING 13 HOMOLOG C	Si-MtN	Nc	1	1			Parkinson disease-23 M616840 AR—bladder issues, Parkinson symptoms (rigidity, akinesia, tremors, dystonia), dysautonomia, dementia	The vaculolar sorting protein (from homology to yeast version) is localized to the early endosomes, Golgi, ER, and the outer mitochondrial membrane	15q22.2
ZFHX3	ZINC FINGER HOMEOBOX	Tf	Nc	1	0			Prostate cancer, somatic M176807 somatic-- ZFHX3 mutations occur in prostate cancer	Also called alpha-fetoprotein enhancer-binding protein, binds to an enhancer of AFP expression; Prostate cancer, somatic M176807; a regulator of circadian rhythms, sleep homeostasis, and pituitary development; association with atrial fibrillation (Benjamin et al., 2009)	16q22.2/.3
Peripheral nerve (Charcot-Marie-Tooth phenotypes--Np)
AARS1	ALANYL tRNA SYNTHETASE 1	Ez	Np	3	0			CMT axonal type 2N M613287+ AD—usual CMT symptoms, sensorineural deafness, ankle sprains, hammer toes, scoliosis, hand weakness	Enzyme charging tRNA-alanine during protein synthesis	16q22.1
FIG4	PHOSPHOINOSITIDE 5-PHOSPHATASE (FIG4, S. CEREVISIAE, HOMOLOG OF)	Ez	Np	3	1			CMT type 4J M611228+ AR—usual CMT symptoms exacerbated by trauma	Phosphatase belonging to the SAC domain-containing protein family, localizes to vesicular surfaces in the endosome/lysosome pathways	6q21
BSCL2	SEIPIN	Si	Np	1	1			Neuropathy, distal hereditary motor, type VC M619112+ AD—usual CMT symptoms with hyperreflexia, spasticity; Lipodystrophy, congenital generalized, type-2 M269700 AR--decreased fatty tissue	Seipin is an ER-resident protein and is predicted to function in lipid droplet formation and/or metabolism	11q12.3
DYNC1H1	DYNEIN CYTOPLASMIC 1, HEAVY CHAIN 1	St	Np	0	1			CMT type 20 M614228 AD—usual CMT symptoms, learning differences	Cytoplasmic dynein heavy chain 1, part of the dynein motor complex that plays a key role in axonal transport and neuronal migration	14q32.31
EGR2	EARLY GROWTH RESPONSE 2	Tf	Np	0	1			CMT type 1D M607678+ AD—usual CMT symptoms; Dejerine-Sottas disease M145900 AD, AR	Member of the early growth response gene family, encodes a transcription factor involved in Schwann cell myelination and hindbrain development	10q21.3
LITAF	LIPOPOLYSACCHARIDE-INDUCED TUMOR NECROSIS FACTOR	St	Np	0	1			CMT type 1C M601098 AD—usual CMT symptoms	Transcription factor regulating TNF-alpha gene expression, enriched in the peripheral nerve and Schwann cells	16p13.13
MARS1	METHIONYL-tRNA SYNTHETASE 1	Ez	Np	1	0			CMT type 2U M616280+ AD—usual CMT symptoms	Synthetase charging tRNA with methionine, variants created by alternative splicing have effects on cell differentiation/proliferation, adipogenesis/cholesterol transport, and the inflammatory response	12q13.3
MFN2	MITOFUSIN-2	Ez-MtN	Np	1	1			CMT type 2A2A M609260 AD, AR—usual CMT symptoms with optic atrophy, hearing loss, muscle aches, scoliosis, hyperintense brain lesions	Mitofusins regulate the balance between mitochondrial fusion and fission that determines their morphology	1p36.22
MME	MEMBRANE METALLOENDOPEPTIDASE; NEPRILYSIN NEUTRAL ENDOPEPTIDASE	Ez	Np	1	0			CMT type 2T M617017 AD, AR—usual CMT symptoms with diffuse muscle aches	Widely expressed membrane metalloendopeptidase that degrades a number of substrates	3q25.2
MORC2	MORC FAMILY CW-TYPE ZINC FINGER PROTEIN 2	Ez	Np	0	1			CMT type 2Z M616688 AD+—usual CMT symptoms plus learning differences, hearing loss, neck muscle weakness, bladder issues	DNA-dependent ATPase, member that is a member of a family that regulates chromatin remodeling and transcription plus DNA repair	22q12.2
MPZ	MYELIN PROTEIN ZERO	St	Np	0	1			CMT type 1B, 2I, 2J M118200+ AD—usual CMT symptoms plus dilated pupils, cold-induced muscle aches	Major structural protein of peripheral myelin	1q23.3
NEFH	NEUROFILAMENT PROTEIN, HEAVY POLYPEPTIDE	St	Np	0	1			CMT type 2CC M616924+ AD—usual CMT symptoms	Heavy neurofilament, major component of the axonal cytoskeleton	22q12.2
PMP22	PERIPHERAL MYELIN PROTEIN 22	St	Np	2	0			CMT type 1A M118220+ AD—usual CMT symptoms with cold-induced muscle cramps	Encodes a 22-kD protein that comprises 2 to 5% of peripheral nervous system myelin, produced primarily by Schwann cells and present in most myelinated fibers of the peripheral nervous system	17p12
SH3TC2	SH3 DOMAIN AND TETRATRICOPEPTIDE REPEAT DOMAIN 2 SH3TC2 p.R954X with Csens-aut-MT4C Fam0T6; FIG4 p.D351H new Fam0 aa2e2i2; NOTCH3 p.V92L 1/57,508 (0.002%) alleles Lek et al Fam0aa0e0 SH3TC2 gene encodes protein expressed in the Schwann cells of peripheral nerves, i myelination or axoglial interactions (MIM: 608206). variants in SH3TC2 have been reported in association with AR Csens-aut-MT4C; mono…	St	Np	1	0			CMT type 4C M601596+ AR—usual CMT symptoms with facial weakness, muscle weakness, hearing loss, nystagmus	Plasma membrane protein expressed in the Schwann cells of peripheral nerves	5q32
SURF1	SURFEIT 1	St-MtN	Np	0	1			Charcot-Marie-Tooth disease, type 4K M616684+ AR--usual CMT symptoms, hearing loss, nystagmus, kyphoscoliosis	Assembly factor for mitochondrial complex IV, the terminal component of the mitochondrial respiratory chain	9q34.2
VCP	VALOSIN-CONTAINING PROTEIN	Ez	Np	0	1			Charcot-Marie-Tooth disease, type 2Y M616687+ AD--usual CMT symptoms	ATPase of the ubiquitin-protease system involved in multiple cellular processes including protein degradation	9p13.3
Neurosensory (Ns)
SCN9A	SODIUM VOLTAGE-GATED CHANNEL, ALPHA SUBUNIT 9	Mc	Ns	7	4			Neuropathy, hereditary sensory and autonomic, type IID M243000+ AR--anosmia, hearing loss, hypoesthesia, joint pain, fractures, bladder issues, skin ulcers, poor healing, bowel dysmotility, dysautonomia; Erythermalgia, primary M133020 AD--reactive skin, TMJ issues, muscle aches, heat intolerance, sensory deficits	Voltage-gated sodium channel enriched in nociceptive and sympathetic neurons of the peripheral nervous system	2q24.3
SCN10A	SODIUM VOLTAGE-GATED CHANNEL, ALPHA SUBUNIT 10	Mc	Ns	5	2			Episodic pain syndrome, familial- 2 M615551 AD--reactive skin, erythema, sensory neuropathy, burning pain, hyperesthesia, small fiber neuropathy	Sodium ion channel expressed in sensory neurons, ventricular myocaridum, and the cardiac conduction system	3p22.2
SCN11A	SODIUM VOLTAGE-GATED CHANNEL, ALPHA SUBUNIT 11	Mc	Ns	4	0			Neuropathy, hereditary sensory and autonomic, type VII M615548+ AD—bowel dysmotility, reactive skin, pruritis, unusual scars from injury, hypoesthesia, muscle weakness, increased sweating, fractures, slow healing, dysautonomia	Voltage-gated sodium channel expressed in nociceptive neurons of dorsal root and trigeminal ganglia, major effector of peripheral pain from inflammation	3p22.2
ABCC1	ATP-BINDING CASSETTE, SUBFAMILY C, MEMBER 1	Ez	Ns	0	2			?Deafness, AD-77 M618915--adult-onset, progressive sensorineural hearing loss	ABC transporter family member that transports anticancer drugs, heavy metals, organic anions, and lipids	16p13.11
CEACAM16	CARCINOEMBRYONIC ANTIGEN-RELATED CELL ADHESION MOLECULE 16	Ad	Ns	0	1			Deafness AD-4B M614614+ AD--adolescent onset sensorineural deafness	Adhesion protein that belongs to the CEACAM (CARCINOEMBRYONIC ANTIGEN-RELATED CELL ADHESION MOLECULE) family of immunoglobulin (Ig)-related glycoproteins; CEACAMs are involved in cell growth and differentiation, angiogenesis, and tumor suppression	19q13.31/.32
SCN5A	SODIUM VOLTAGE-GATED CHANNEL, ALPHA SUBUNIT 5	Mc	VsHrt	2	0			Brugada syndrome 1 M601144+ AD--arrhythmia, increased risk for syncope, ventricular tachycardia, sudden cardiac death	Sodium channel with different fetal and adult isoforms	3p22.2
(SEPT9)	SEPTIN 9 (in parentheses to avoid sorting as number)	Ez	Ns	0	1			Amyotrophy, hereditary neuralgic M162100 AD--short stature, muscle aches/pain arms-shoulders, amyotrophy shortly after onset pain--recurrent focal neuropathy, hypoesthesia, paresthesia, craniofacial features, bifid uvula or cleft palate, partial syndactyly of fingers/toes	GTPase that interacts with the cytoskeleton and functions in cytokinesis and cell cycle control	17q25.3
TRPM1	TRANSIENT RECEPTOR POTENTIAL CATION CHANNEL, SUBFAMILY M, MEMBER 1	Mc	Ns	0	1			Night blindness, congenital stationary (complete), 1C M613216 AR--night blindness with otherwise normal vision	Member of the melastatin-related transient receptor (TRPM) channel family, calcium-permeable cation channels, overexpressed in pigmented melanocytes	15q13.3
ZNF644	ZINC FINGER PROTEIN 644	Tf	Ns	0	1			Myopia 21 M614167 AD--severe myopia, retinal pigmentation, onset before age 7 years	Member of the Kruppel C2H2-type zinc-finger protein family, suggesting function as a transcription factor, expressed in retinal pigment epithelium	1p22.2
Neuromuscular innervation (Nm)
ABCC8	ATP-BINDING CASSETTE, SUBFAMILY C, MEMBER 8	Rc	Nm	1	0			Diabetes mellitus, neonatal 3 M618857+ AD, AR--low birth weight, FTT, polyuria, muscle weakness, muscle aches, hypotonia, developmental disability	Sulfonylurea receptor	11p15.1
AGRN	AGRIN	Ad	Nm	0	1			Myasthenic syndrome congenital-8 with pre- and postsynaptic defects M615120 AR--facial muscle weakness, high palate, respiratory difficulties, fatigue, proximal muscle weakness	Neural-regulating proteoglycan that induces aggregation of acetylcholine receptors and other postsynaptic proteins on muscle fibers	1p36.33
ANO3	ANOCTAMIN 3	Mc	Nm	1	0			Dystonia-24 M615034 AD—hypertonia, muscle spasms, muscle aches, tremor may be sole sign	Transmembrane ion channel that may modulate neuronal excitability, expressed in the striatum;	11p14.3/.2
ATP7A	ATPase, Cu(2+)-TRANSPORTING, ALPHA POLYPEPTIDE	Mc	Nm	1	1	1	0	Occipital horn syndrome M304150+ XLR—occipital exostoses, large fontanel, long face, high palate, soft and elastic skin, pectus, kyphosis, bowlegs, tortuous carotid arteries, diarrhea, hiatus hernia, bladder diverticula, dizziness on standing; Spinal muscular atrophy distal, X-linked M300489 XLR	Integral membrane, copper-transporting P-type ATPase involved in cellular copper import	Xq21.1
CACNA1A	CALCIUM CHANNEL, VOLTAGE-DEPENDENT, P/Q TYPE, ALPHA-1A SUBUNIT	Mc	Nm	0	3			Migraine, familial hemiplegic 1 M141500+ AD—nystagmus, blurred vision, migraines, fatigue, seizures, anxiety, hallucinations, fevers	Transmembrane pore-forming subunit of the P/Q-type, voltage-gated calcium channel	19p13.13
CACNA1G	CALCIUM CHANNEL, VOLTAGE-DEPENDENT, T TYPE, ALPHA-1G SUBUNIT	Mc	Nm	0	2			Spinocerebellar ataxia-42 M616795+ AD—nystagmus, bladder issues, poor balance, sensory neuropathy, tremor	Low-voltage-activated T-type calcium channel, highly expressed in Purkinje and cerebellar neurons	17q21.33
CACNA1S	CALCIUM CHANNEL, VOLTAGE-DEPENDENT, L TYPE, ALPHA-1S SUBUNIT	Mc	Nm	2	0			Hypokalemic periodic paralysis, type 1 M170400+ AD--muscle weakness with low K+ (triggered by cold, activity), myopathy, muscle fiber changes; {Malignant hyperthermia susceptibility 5} M601887 AD; {Thyrotoxic periodic paralysis, susceptibility to, 1} M188580 AD--hypothyroidism	Component of blocker-sensitive L-type Ca(2+) channel from skeletal muscle, mediates calcium import into muscle fibers to facilitate contraction	1q32.1
CACNA2D1	CALCIUM CHANNEL, VOLTAGE-DEPENDENT, ALPHA-2/DELTA SUBUNIT 1	Mc	Nm	1	0			No disease, associated at nerve-muscle junctions with the ryanodine (RYR1) receptor that is also altered in EDS patients; mutations may confer susceptibility to malignant hyperthermia	Alpha-2/delta subunit of voltage-dependent calcium channels in skeletal muscle and brain, the other 3 subunits being alpha (CACNA1A), beta-1 (CACNB1), and gamma (CACNG1)	7q21.11
CHRNA1	CHOLINERGIC RECEPTOR, NICOTINIC, ALPHA POLYPEPTIDE 1	Rc	Nm	0	1			Myasthenic syndrome, congenital, 1A, slow-channel M601462+ AD—strabismus, high palate, respiratory difficulties, feeding problems, dysphagia, general muscle weakness, fatigue	Nicotinic acetylcholine receptor (AChR) that controls electrical signaling between nerve and muscle cells	2q31.1
CHRNE	CHOLINERGIC RECEPTOR, NICOTINIC, EPSILON POLYPEPTIDE	Rc	Nm	0	1			Myasthenic syndrome, congenital, 4A, slow-channel M605809+ AD, AR—strabismus, ptosis, feeding problems, dysphagia, muscle weakness and fatigue	Acetylcholine receptors at neuromuscular junctions are composed of 4 subunits in the ratio of 2 alpha to 1 of beta, epsilon, or delta; embryos have a gamma subunit before switching	17p13.2
COLQ	COLLAGENIC TAIL OF ENDPLATE ACETYLCHOLINESTERASE	Si	Nm	0	1			Myasthenic syndrome, congenital, 5 M603034 AR--ptosis, respiratory difficulties, feeding difficulties, dysphagia, scoliosis, muscle atrophy, muscle weakness, fatigue	Encodes a collagen-like strand that associates into a triple helix to form a tail that anchors catalytic subunits of acetylcholinesterase (ACHE; M100740) to the basal lamina; asymmetric AChE being the major form at vertebrate neuromuscular junction endplates	3p25.1
DOK7	DOWNSTREAM OF TYROSINE KINASE 7	Si	Nm	0	1			Myasthenic syndrome, congenital-10 M254300 AR--facial weakness, ptosis, respiratory difficulties, muscle weakness, muscle atrophy	Member of a muscle protein family with roles in neuromuscular synpatogenesis	4p16.3
EBF3	EARLY B-CELL FACTOR 3	Tf	Nm	0	1			No disease, possibly involved in inter-neuron migration defects.	Expressed in cortical neurons with a role in neuronal migration	10q26.3
FUS	FUSED IN SARCOMA; FUSION, DERIVED FROM 12-16 TRANSLOCATION, MALIGNANT LIPOSARCOMA	Tf	Nm	0	2			Amyotrophic lateral sclerosis 6 M608030+--tongue hypotrophy, respiratory difficulties, dysphagia, muscle weakness, muscle atrophy, spasticity, emotional lability, dementia	Nucleoprotein involved in several cellular processes including DNA/RNA metabolism and DNA repair	16p11.2
GBA	GLUCOSIDASE, BETA, ACID	Ez	Nm	0	2			Gaucher disease--eye changes due to vascular fragility, epistaxis, respiratory difficulties, osteolysis, bone pain, vertebral compression, skin pigmentation, thrombocytopenia	Lysosomal enzyme that catalyzes the breakdown of glucosylceramide to ceramide and glucose	1q22
LMNA	LAMIN A/C; LAMIN A, INCLUDED	St	Nm	1	0			CMT type 2B1 M605588+ AR—usual CMT symptoms plus kyphoscoliosis; Hutchinson-Gilford progeria M176670 AD--lucent skin; Emery-Dreifuss muscular dystrophy-2 M181350 AD, AR--muscle weakness; Cardiomyopathy dilated 1A M115200 AD--usual cardiomyopathy symptoms	Encodes lamin A and C, intermediate filament proteins that are components of the nuclear lamina, a network underlying the inner nuclear membrane that influences nuclear shape and size .	1q22
MYBPC1	MYOSIN-BINDING PROTEIN C, SLOW TYPE	Ad	Nm	0	1			Myopathy, congenital, with tremor M618524+ AD--myopathic facial changes, ptosis, high palate, scoliosis, lordosis, hypotonia, muscle weakness, muscle aches, tremor, onset in infancy	Accessory protein in sarcomeres that regulates actinomyosin cross bridges and stabilizes thick filaments	12q23.2
NDUFA11	NADH-UBIQUINONE OXIDOREDUCTASE SUBUNIT A11	Ez-MtN	Nm	1	0			Mitochondrial complex I deficiency, nuclear type-14 M618236 AR--microcephaly, optic atrophy, usual cardiomyopathy symptoms, muscle weakness, hypotonia, seizures, encephalopathy with lactic acidosis (Leigh disease)	Nuclear-encoded accessory subunit of mitochondrial complex I	19p13.3
NDUFS3	NADH-UBIQUINONE OXIDOREDUCTASE Fe-S PROTEIN 3	Ez-MtN	Nm	0	1			Mitochondrial complex I deficiency, nuclear type-8 M618230 AR--optic atrophy, dysphagia, respiratory difficulties, kyphoscoliosis, hypotonia, dystonia, muscle weakness, encephalopathy with lactic acidosis (Leigh disease)	Nuclear-encoded accessory subunit of mitochondrial complex I	11p11.2
NUBPL	NUCLEOTIDE-BINDING PROTEIN-LIKE PROTEIN; IRON-SULFUR PROTEIN REQUIRED FOR NADH DEHYDROGENASE	Ad-MtN	Nm	1	0			Mitochondrial complex I deficiency, nuclear type 21 M618242 AR—growth delay, hearing loss, hypotonia, cognitive deficits, brain anomalies, muscle weakness, spasticity, poor balance	Iron-sulfur protein involved in the assembly of respiratory complex I	14q12
ODC1	ORNITHINE DECARBOXYLASE 1	Ez	Nm	0	1			Bachmann-Bupp syndrome M619075 AD--macrocephaly, facial changes, alopecia, genital changes, hypotonia, muscle weakness, ADHD, ID, short corpus callosum, periventricular cysts	Converts ornithine to putrescine as the first, rate-limiting step of polyamine synthesis	2p25.1
OPA1	MITOCHONDRIAL DYNAMIN-LIKE GTPase	Ez-MtN	Nm	2	0			Optic atrophy plus syndrome M125250+ AD—hypotonia, ataxia/poor balance, dystonia/spastic paraparesis, optic atrophy, sensorineural deafness, muscle weakness, neuropathy, bowel dysmotility, dysphagia; ?Mitochondrial DNA depletion syndrome 14 (encephalocardiomyopathic type) M616896 AR	Inner mitochondrial membrane protein critical for mitochondrial DNA maintenance and oxidative phosphorylation	3q29
PPT1	PALMITOYL-PROTEIN THIOESTERASE 1 p.M57NfsX45 c.169dupA Heterozygous	Ez	Nm	1	0			Ceroid lipofuscinosis, neuronal, 1 M256730 AR—microcephaly, optic atrophy hypotonia, ataxia, myoclonus, irritability, sleep issues, depression	Small glycoprotein that removes palmitate groups from cysteine residues in lipid-modified proteins	1p34.2
SETX	SENATAXIN	Ez	Nm	0	1			Spinocerebellar ataxia, AR, with axonal neuropathy 2 M606002--nystagmus, strabismus, telangiectasia, bowel dysmotility, dysphagia, scoliosis, high arches, ataxia/poor balance, dysarthria, neurosensory changes	RNA helicase splicing and termination of transfer, small nuclear, and nucleolar RNAs	9q34.13
UBE2G2	UBIQUITIN-CONJUGATING ENZYME E2G	Ez	Nm	2	0			No disease--expression in brain, muscle, bone	Conjugation of target proteins to ubiquitin by enzymes like UBE2G2 is an essential step in the proteasome-dependent degradation process	21q22.3
UBE4B	UBIQUITINATION FACTOR E4B	Ez	Nm	1	1			No disease--expression in brain and muscle	Involved in endosomal sorting and routing of proteins for lysosomal degradation	1p36.22
UGGT2	UDP-GLUCOSE: GLYCOPROTEIN GLUCOSYLTRANSFERASE 2	Si	Nm	1	0			No disease--regulating protein transport out of ER, broad expression including brain, muscle, heart, and kidney	Soluble protein of the ER, selectively re-glucosylates unfolded glycoproteins and thus regulates protein transport out of the ER	13q32.1
Mitochondrial DNA--mostly neuromuscular action
MT-ND1	NADH DEHYDROGENASE, SUBUNIT 1	Ez-MtD	Nm	3	5			Associated with optic atrophy, deafness, progressive muscle weakness, myopathy, exercise intolerance, heart defects with sudden death, mitochondrial encephalopathy with lactic acidosis (MELAS), dementia similar to Alzheimer or Parkinson diseases	One of 7 mitochondrial DNA (mtDNA) encoded subunits (MT-ND1-6 and MT-ND4L) among 41 polypeptides of respiratory chain Complex I or NADH:ubiquinone oxidoreductase, the first step in electron transport chain of mitochondrial oxidative phosphorylation (OXPHOS), transfers electrons from NADH to ubiquinone (Coenzyme Q10); electron carriers of complex I include flavin mononucleotide (FMN) and 6 iron-su…	Mt3307-4362
MT-ND2	NADH DEHYDROGENASE, SUBUNIT 2	Ez-MtD	Nm	4	1			Associated with optic atrophy, ptosis, muscle weakness, exercise intolerance, kyphoscoliosis, fatigue	Mitochondrial DNA-encoded subunit of Complex I	Mt4470-5511
MT-ND4	NADH DEHYDROGENASE, SUBUNIT 4	Ez-MtD	Nm	5	2			Associated with optic atrophy, seizures, migraines, cataracts, sensorineural deafness, mitochondrial encephalopathy with ragged-red fibers (MERRF), mitochondrial encephalopathy with lactic acidosis and stroke-like episodes (MELAS)	Mitochondrial DNA-encoded subunit of Complex I	Mt10760-12137
MT-ND5	NADH DEHYDROGENASE, SUBUNIT 5	Ez-MtD	Nm	5	3	0	1	Associated with optic atrophy, strabismus, ataxia/poor balance, muscle weakness, hearing loss, MELAS, early death at age 24.	Mitochondrial DNA-encoded subunit of Complex I	Mt12337-14148
MT-ND6	NADH DEHYDROGENASE, SUBUNIT 6	Ez-MtD	Nm	3	0			Associated with optic atrophy, dystonia, muscle weakness, seizures, MELAS, lethal encephalopathy (Leigh disease)	Mitochondrial DNA-encoded subunit of Complex I	Mt14673-14149
MT-CO1	CYTOCHROME c OXIDASE SUBUNIT I	Ez-MtD	Nm	5	2			Associated with Leber hereditary optic neuropathy and other neuromuscular disorders--optic atrophy, neuropathy, muscle weakness, ataxia/poor balance	Complex IV, located within the mitochondrial inner membrane, is the third and final enzyme of the electron transport chain of mitochondrial oxidative phosphorylation, transferring electrons from reduced cytochrome c to oxygen and producing water	Mt5904-7445
MT-CO2	CYTOCHROME c OXIDASE SUBUNIT II	Ez-MtD	Nm	3	1	1	1	Associated with hypotonia, ataxia/poor balance, optic atrophy, retinitis pigmentosa, usual cardiomyopathy symptoms, fatigue, muscle weakness, lactic acidosis	Complex IV is composed of 13 polypeptides, subunits MT-CO1, MT-CO2, MT-CO3 encoded by mitochondrial and the rest by nuclear DNA, the rest by mtDNA; subunit MT-CO2 has one copper-bound redox center (CuA) that transfers electrons from ferrocytochrome b and to cytochrome a of MT-CO3 and then to the cytochrome a3-CuB binuclear reaction center	Mt7586-8269
MT-CO3	CYTOCHROME c OXIDASE SUBUNIT III	Ez-MtD	Nm	6	7	0	1	Associated with variety of disorders, optic atrophy, strabismus, proximal muscle weakness, muscle aches, fatigue with exercise or viral illness, exercise intolerance, spastic paraplegia	One of 3 mitochondrial DNA-encoded subunits of respiratory chain Complex IV	Mt9207-9990
MT-CYB	CYTOCHROME b OF COMPLEX III	Ez-MtD	Nm	12	11	0	1	Associated with ataxia/poor balance, muscle weakness, exercise intolerance, myoglobinuria, myotonia, dementia, ragged red fibers on muscle biopsy	Only mitochondrial DNA-encoded subunit of respiratory complex III; catalyzes the transfer of electrons from ubiquinol (reduced Coenzyme Q10) to cytochrome c, using the energy to export protons across the mitochondrial inner membrane to its outside	Mt14747-15887
MT-RNR1	RIBOSOMAL RNA, MITOCHONDRIAL, 12S	StR-MtD	Ns	2	3			Associated with aminoglycoside-induced and congenital sensorineural deafness, tinnitus, usual cardiomyopathy symptoms,	12S mitochondrial ribosomal RNA	Mt648-1601
MT-RNR2	RIBOSOMAL RNA, MITOCHONDRIAL, 16S	StR-MtD	Nm	2	5	0	1	Associated with neuropathy-ataxia-retinitis pigmentosa (NARP), usual cardiomyopathy symptoms, ataxia/poor balance, dystonia, myoclonic epilepsy, muscle weakness, exercise intolerance, hearing loss, keratoderma, bowel dysmotility, cyclic vomiting syndrome, multiple lipomata, diabetes, MELAS, MERRF	16S mitochondrial ribosomal RNA, contains a short open reading frame that is translated into the 24aa humanin peptide with antiapoptotic properties; 15 nuclear loci similar to MT-RNR2 also encode humanin-like peptides, humanin expressed in vessel walls and neural cells	Mt1671-3229
MT-TA	TRANSFER RNA, MITOCHONDRIAL, ALANINE	StR-MtD	Nm	1	0			Variants associated with myotonic dystrophy, exercise intolerance, lactic acidosis; proximal muscle weakness, muscle atrophy	Mitochondrial tRNA for alanine	Mt5685-5587
MT-TC	TRANSFER RNA, MITOCHONDRIAL, CYSTEINE	StR-MtD	Nm	2	0			Variants associated with strabismus, seizures, dystonia, MELAS	Mitochondrial tRNA for cysteine	Mt5826-5761
MT-TE	TRANSFER RNA, MITOCHONDRIAL, GLUTAMIC ACID	StR-MtD	Nm	2	1			Variants associated with myopathy, muscle weakness, muscle atrophy, adult-onset diabetes	Mitochondrial tRNA for glutamic acid	Mt14742-14674
MT-TG	TRANSFER RNA, MITOCHONDRIAL, GLYCINE	StR-MtD	Nm	3	1			Variants associated with myopathy, ragged-red fibers, usual cardiomyopathy symptoms, muscle aches, muscle weakness, lactic acidosis	Mitochondrial tRNA for glycine	Mt9991-10058
MT-TH	TRANSFER RNA, MITOCHONDRIAL, HISTIDINE	StR-MtD	VsCm	0	1			Variants associated with usual cardiomyopathy symptoms, retinopathy, deafness, MELAS, MERRF	Mitochondrial tRNA for histidine	Mt12138-12206
MT-TI	TRANSFER RNA, MITOCHONDRIAL, ISOLEUCINE 1	StR-MtD	VsCm	1	0	0	1	Variants associated with usual cardiomyopathy symptoms (infantile fatal), deafness, ataxia/poor balance, dementia	Mitochondrial tRNA for isoleucine	Mt4263-4331
MT-TK	TRANSFER RNA, MITOCHONDRIAL, LYSINE	StR-MtD	Nm	1	1	0	1	Variants associated with early encephalopathy and lactic acidosis (Leigh syndrome), cataracts, usual cardiomyopathy symptoms, muscle weakness, multiple lipomata, MERRF, MELAS	Mitochondrial tRNA for lysine	Mt8295-8364
MT-TL2	TRANSFER RNA, MITOCHONDRIAL, LEUCINE, 2	StR-MtD	Nm	3	0			Variants associated with mitochondrial encephalopathy, myopathy, usual cardiomyopathy symptoms, muscle weakness	One of the two genes encoding the mitochondrial tRNA for leucine	Mt12266-12336
MT-TN	TRANSFER RNA, MITOCHONDRIAL, ASPARAGINE	StR-MtD	Nm	0	1			Variants associated with ptosis, strabismus, lipodystrophy, ophthalmoplegia, muscle weakness, ataxia/poor balance, seizures, encephalopathy and lactic acidosis of Leigh disease	Mitochondrial tRNA for asparagine	Mt5729-5657
MT-TP	TRANSFER RNA, MITOCHONDRIAL, PROLINE	StR-MtD	Nm	0	1			Variants associated with myopathy, ataxia/poor balance, muscle weakness, MERRF	Mitochondrial tRNA for proline	Mt16023-15956
MT-TQ	TRANSFER RNA, MITOCHONDRIAL, GLUTAMINE	StR-MtD	Nm	0	2			Variants associated with myopathy, muscle weakness, diabetes, epilepsy, sensorineural hearing loss, occipital stroke, migraines	Mitochondrial tRNA for glutamine	Mt4400-4329
MT-TS1	TRANSFER RNA, MITOCHONDRIAL, SERINE, 1	StR-MtD	Nm	2	1			Variants associated with encephalopathy, sensorineural hearing loss, ataxia/poor balance, myoclonic seizures, keratoderma	Encodes one of the two mitochondrial tRNAs for serine	Mt7514-7446
MT-TS2	TRANSFER RNA, MITOCHONDRIAL, SERINE, 2	StR-MtD	Nm	1	0	0	1	Variants associated with cerebellar ataxia/poor balance, cataract, diabetes, retinitis pigmentosa, diabetes	Encodes one of the two mitochondrial tRNAs for serine	Mt12207-12265
MT-TT	TRANSFER RNA, MITOCHONDRIAL, THREONINE	StR-MtD	Nm	0	1			Variants associated with myopathy, muscle weakness, ataxia/poor balance, infantile lethality	Mitochondrial tRNA for threonine	Mt15888-15953
MT-TW	TRANSFER RNA, MITOCHONDRIAL, TRYPTOPHAN	StR-MtD	Nm	0	1			Variants associated with adult-onset dementia, chorea, cerebellar ataxia/poor balance, deafness, distal neuropathy, myopathy, bilateral ptosis, fatigue	Mitochondrial tRNA for tryptophan	Mt5512-5579
MT-TL1	TRANSFER RNA, MITOCHONDRIAL, LEUCINE, 1	StR-MtD	Ans	2	1			Variants associated with usual cardiomyopathy symptoms, lactic acidosis, bowel dysmotility, cyclic vomiting syndrome, muscle weakness, muscle aches, diabetes, MELAS	One of the two genes encoding the mitochondrial tRNA for leucine	Mt3230-3304
MT-TV	TRANSFER RNA, MITOCHONDRIAL, VALINE	StR-MtD	Np	0	2			Charcot-Marie-Tooth MA1 M500013+--usual CMT symptoms plus neurogenic bladder, other associations with poor balance-progressive ataxia, seizures, dementia, muscle weakness, myopathy, hearing loss	Mitochondrial tRNA for valine	Mt1602-1670
Mitochondrial DNA--mostly autonomic action (Ans)
MT-ATP6	ATP SYNTHASE 6	Ez-MtD	Ans	23	9	0	1	Associated with neuropathy, ataxia/poor balance, and retinitis pigmentosa (NARP) syndrome M551500+ Mt and other disorders—retinitis pigmentosa, usual cardiomyopathy symptoms, myopathy, muscle weakness, muscle aches, neuropathy, poor balance, syncope, fatigue, bowel dysmotility, headaches, inflammation, anesthetic sensitivity, lactic acidosis	Complex V (ATP synthase) of the mitochondrion comprises 10-16 subunits encoded by nuclear DNA and 2 subunits by MT DNA (ATPase 6 and ATPase 8a)	Mt8527-9207
MT-ATP6/8	ATP SYNTHASE 6 AND 8	Ez-MtD	Nm	2	1			Associated with severe feeding difficulties, neuropathy, usual cardiomyopathy symptoms	Overlap coding region for complex V mitochondrial subunits ATP6 and ATP8	Mt8366-8572
MT-ATP8	ATP SYNTHASE 8	Ez-MtD	VsCm	0	1			Associated with usual cardiomyopathy symptoms, neuropathy (arthritis, autoimmune diseases in mice)	Subunit 8 of mitochondrial ATP synthase (complex V)	Mt8366-8572
General autonomic nervous system (Ans)
POLG	POLYMERASE, DNA, GAMMA	Ez-MtN	Ans	14	3	2	0	Mitochondrial DNA depletion syndrome 4B (MNGIE type) M613662+ AR, AD—bowel dysmotility, weight loss, abdominal pain, seizures, hearing loss, muscle weakness, muscle aches, ataxia/poor balance, usual cardiomyopathy symptoms	Mitochondrial DNA polymerase, associates with nucleoids containing 5-7 mitochondrial genomes, has an exonuclease activity that facilitates proof-reading	15q26.1
ATL1	ATLASTIN GTPase 1	Ez	Ans	1	0			Neuropathy, hereditary sensory, type ID M613708+ AD—motor and sensory neuropathy with osteomalacia, muscle atrophy/necrosis, skin ulcers	Member of the large GTPase dynamin family, affects growth of neuronal axons	14q22.1
CACNA1H	CALCIUM CHANNEL, VOLTAGE-DEPENDENT, T TYPE, ALPHA-1H SUBUNIT	Mc	Ans	2	1			Hyperaldosteronism, familial, type IV M617027+ AD—hypertension from childhood; muscle weakness, epilepsy susceptibility in disorder M611942	Alpha-1H subunit of low-voltage-activated T-type calcium channels involved in neuronal firing	16p13.3
CHRND	CHOLINERGIC RECEPTOR, NICOTINIC, DELTA POLYPEPTIDE	Rc	Ans	1	0			?Myasthenic syndrome, congenital, 3A, slow-channel M616321+ AD—early hypotonia, muscle weakness, respiratory and swallowing difficulties	Gamma-subunit of the acetylcholine receptor (AChR), involved in neuromuscular signal transduction	2q37.1
COL15A1	COLLAGEN, TYPE XV, ALPHA-1	Si	Ans	0	1			No disease--expressed in the adrenal glands, kidney,pancreas	Types XV and XVIII collagen form a distinctive collagen subgroup; a fragment in type XV collagen, like the endostatin in COL18, has anti-angiogenic activity	9q22.33
CUL3	CULLIN 3	Si	Ans	1	0			Pseudohypoaldosteronism type II M614496+--hypertension, hyperchloremic metabolic acidosis, increased potassium and chloride; Neurodevelopmental disorder with or without autism or seizures M619239 AD--motor delay, hypotonia, ID	Component of a Cullin/RING E3 ubiquitin ligase and acts as an upstream regulator of WNK kinases that modulate ion homeostasis in kidney and other tissues	2q36.2
DBH	DOPAMINE BETA-HYDROXYLASE, PLASMA	Ez	Ans	1	1			Orthostatic hypotension 1, due to DBH deficiency M223360 AR—delayed eye opening, nasal stuffiness, syncope, bladder issues, low blood sugar	Enzyme converting dopamine to norepinephrine, mostly located in the adrenal medulla and the synaptic vesicles of postganglionic sympathetic neurons	9q34.2
GSN	GELSOLIN; ACTIN-DEPOLYMERIZING FACTOR	St	Ans	3	0			Amyloidosis, Finnish type M105120 AD–usual cardiomyopathy symptoms, aortic root dilatation, hypothyroidism, neuropathy, dysautonomia	Calcium-dependent cleavage and solvation of cytoplasmic actin gels in leucocytes and platelets, helping to regulate the actin cytoskeleton	9q33.2
GUCY2C	GUANYLATE CYCLASE 2C4	Si	Ans	1	1			Diarrhea-6 M614616+ AD--feeding problems, food intolerances, bowel irregularities, bloating, abdominal pain, risk for inflammatory bowel disease	Transmembrane receptor that regulates chloride secretion in intestine, binds bacterial enterotoxin and stimulates water-chloride secretion with secretory diarrhea.	12p12.3
HJV/HFE2	HEMOJUVELIN	Rc	Ans	1	0			Hemochromatosis, type 2A M602390 AR—joint pain, arrhythmia, usual cardiomyopathy symptoms, muscle weakness, fatigue, increased iron and ferritin	Functions as a membrane-bound receptor or secreted polypeptide hormone, a coreceptor for bone morphogenetic proteins, increases serum iron in mice	1q21.1
IKBKAP/ELP1	ELONGATOR COMPLEX PROTEIN 1 (INHIBITOR OF KAPPA LIGHT POLYPEPTIDE GENE ENHANCER IN B CELLS)	Tf	Ans	1	0			Dysautonomia, familial M223900 AR—hypotonia, postural hypotension, feeding difficulties, dysphagia, bowel dysmotility, recurrent infections, neuropathy, joint pain, decreased pain and temperature perception, episodic fevers, dysautonomia	Component of a transcription elongation factor complex that has histone acetyltransferase activity, its abundant cytoplasmic location suggesting other functions	9q31.3
KIF26A	KINESIN FAMILY MEMBER 26A	St	Ans	1	0			No disease—knock-out mice have growth delay and bowel motility issues (megacolon, enteric nerve hyperplasia)	Member of the kinesin family of molecular motors involved in fast axonal transport, the movement of membrane vesicals over "long" molecular distances in neurons; it is unusual in lacking ATPase activity	14q32.33
MAP3K15	MITOGEN-ACTIVATED PROTEIN KINASE KINASE KINASE 15	Ez	Ans	1	1			No disease--protein kinase leading to apoptosis and activated by stress	Kinase that functions in a signal transduction pathway activated by cell stresses akin to inflammation	Xp22.12
MEN1	MENIN 1	St	Ans	1	0			Multiple endocrine neoplasia-1 M131100+ AD--gingival papules, bowel dysmotility, stomach ulcers, esophagitis, adrenal tumors with Cushing disease, subcutaneous lipomata	Nuclear scaffold protein regulating gene transcription, cell proliferation, cell differentiation, functions as a tumor suppressor	11q13.1
NR3C1	NUCLEAR RECEPTOR SUBFAMILY 3, GROUP C, MEMBER 1	Rc	Ans	1	0			Glucocorticoid resistance M615962 AD--chronic fatigue, hypertension, anxiety, acne, hirsutism, infertility, precocious puberty, menstrual irregularities	Human glucocorticoid receptor-transcription factor, member of the steroid/thyroid/retinoic acid family of nuclear receptors	5q31.3
NTRK1	NEUROTROPIN TYROSINE KINASE RECEPTOR 1	Rc	Ans	2	2			Insensitivity to pain, congenital with anhidrosis M256800+ AR, also termed neuropathy, hereditary sensory and autonomic type V M608654 AR—hypoesthesia, fevers, self-mutilating behaviors, osteomyelitis, fractures, skeletal deformities, joint dislocations, bowel dysmotility, dysautonomia, hyperactivity, emotional problems, ID	Tyrosine kinase receptor belonging to the nerve growth factor receptor family with neurotropin ligands	1q23.1
OTC	ORNITHINE CARBAMOYLTRANSFERASE	Ez-MtN	Ans	0	1			Ornithine transcarbamylase deficiency M311250 XL--FTT, bowel dysmotility, nausea-vomiting, fatigue/lethargy, seizures, stroke, irritability, ID	Nuclear-encoded mitochondrial matrix enzyme, part of the urea cycle	Xp11.4
RET	RET PROTOONCOGENE	Rc	Ans	1	0			Multiple endocrine neoplasia IIB M162300+ AD—Marfanoid habitus, joint laxity, pectus, scoliosis, flat feet, hypotonia, feeding difficulties, bowel dysmotility, myopathy, neuromas of the cornea-lips-tongue, hypothyroidism, goiter, adrenal-thyroid tumors	Receptor tyrosine kinase, a cell-surface molecule that transduce signals for cell growth and differentiation	10q11.21
SERPINA6	SERPIN PEPTIDASE INHIBITOR, CLADE A, MEMBER 6; CORTICOSTEROBINDING GLOBULIN	St	Ans	1	1			Corticosteroid-binding globulin deficiency M611489+ AD, AR--hypotension, hypertension, fatigue, muscle weakness, decreased cortisol, many are asymptomatic	Serine protease inhibitor with homology to alpha-1-antitrypsin, is a cortisol-binding globulin	14q32.13
SLC6A2	SOLUTE CARRIER FAMILY 6 (NEUROTRANSMITTER TRANSPORTER, NORADRENALINE), MEMBER 2 intolerance is characterized by high plasma norepinephrine concentrations, postural tachycardia, lightheadedness, syncope, fatigue, and an altered mental state (Shannon et al., 2000)	Mc	Ans	3	1			? Orthostatic intolerance M604715--increased plasma norepinephrine, postural tachycardia, dizziness, syncope, fatigue, brain fog, anxiety	Neurotransmitter transporter regulates norepinephrine homeostasis by reuptake of norepinephrine into presynaptic terminals	16q12.2
SLC6A8	SOLUTE CARRIER FAMILY 6 (NEUROTRANSMITTER TRANSPORTER, CREATINE), MEMBER 8	Mc	Ans	1	0			Cerebral creatine deficiency syndrome 1 M300352 XLR—FTT, short stature, microcephaly, facial changes, strabismus, ptosis, hypermobility, high arches, bowel dysmotility, megacolon, hypotonia, poor balance-gait issues, dystonia, seizures, muscle weakness, ADHD, autism, ID	Sodium-dependent transporter of creatine in muscle cells, part of the creatine-phosphocreatine shuttle that provides energy for cardiac and skeletal muscle	Xq28
SPTLC2	SERINE PALMITOYLTRANSFERASE, LONG-CHAIN BASE SUBUNIT 2	Ez	Ans	1	1			Neuropathy, hereditary sensory and autonomic, type IC M613640 AD—macular telangiectasia, osteomyelitis, autoamputation, toeing-in, high arches, sensory neuropathy, sweating decrease, muscle weakness and atrophy, skin ulcers, slow healing, sensory deficits, tremors, dysautonomia	Key enzyme in sphingolipid biosynthesis, pyridoxal-5-prime-phosphate-dependent condensation of L-serine and palmitoyl-CoA to form 3-oxosphinganine	14q24.3
TFG	TRAFFICKING FROM ER TO GOLGI REGULATOR	Si	Ans	0	1			Hereditary motor and sensory neuropathy, Okinawa type M604484+ AD--muscle weakness, muscle atrophy, muscle aches, distal motor and sensory neuropathy, hyperlipidemia	Involved in regulating the structure/function of the endoplasmic reticulum and its associated microtubules	3q12.2
TMPRSS6	TRANSMEMBRANE PROTEASE, SERINE 6	Ez	Ans	0	1			Iron-refractory iron deficiency anemia M206200 AR--iron malabsorption, iron deficiency, anemia (but cleaves hemojuvelin causing hemochromatosis 2A)	Serine protease that represses hepcidin manufacture by cleaving membrane-bound hemojuvelin	22q12.3
TRPA1	TRANSIENT RECEPTOR POTENTIAL CATION CHANNEL, SUBFAMILY A, MEMBER	Mc	Ans	1	0			?Episodic pain syndrome, familial-1 M615040 AD—joint pain, muscle aches, reactive skin, hyperesthesia, tachycardia, respiratory difficulties, fatigue	Cation channel expressed in primary afferent nociceptors, similarity to calcium channel genes	18q21.11
TRPV4	TRANSIENT RECEPTOR POTENTIAL CATION CHANNEL, SUBFAMILY V, MEMBER 4	Mc	Ans	0	1			Charcot-Marie-Tooth/hereditary motor and sensory neuropathy, type IIc M606071+ AD--usual CMT symptoms, short stature, hearing loss, hoarse voice, sleep issues, bladder issues, scoliosis	Mediates calcium flux in response to physical, chemical, and hormonal stimuli in cilated epithelium	12q24.11
TTR	TRANSTHYRETIN	St	Ans	0	1			Amyloidosis, transthyretin-related M105210+ AD--vision loss, nystagmus, usual cardiomyopathy symptoms, hypotension, arrhythmia, heart block, bowel dysmotility-irregularity, bladder issues, headache, tremor, neuropathy, poor balance-ataxia, myopathy, muscle weakness, muscle atrophy, dysautonomia	Serum and cerebrospinal fluid protein that transports retinol-binding protein and thyroxine	18q12.1
TYMP	THYMIDINE PHOSPHORYLASE	EzMtN	Ans	1	2			Mitochondrial DNA depletion syndrome 1 (MNGIE type) M603041 AR—weight loss, hearing loss, ptosis, bowel dysmotility, abdominal pain, muscle weakness, muscle atrophy, motor-sensory neuropathy, lactic acidosis	Important role in nucleoside metabolism by phosphoryating thymidine and regulating its availability for DNA synthesis	22q13.33
Porphyria-related (Apor)
ALAD	DELTA-AMINOLEVULINATE DEHYDRATASE	Ez	Ans-por	1	0			Porphyria, acute hepatic M612740+ AR—short stature, FTT, hypotonia, acute abdominal pain, vomiting, motor and sensory neuropathy, muscle weakness, hemolytic anemia	Also known as 5 aminolevulinic acid dehydratase or porphobilinogen synthase, functions in the heme biosynthetic pathway to catalyze formation of porphobilinogen from two delta-aminolevulinic acid molecules	9q32
CPOX	COPROPORPHYRINOGEN OXIDASE	Ez	Ans-por	1	0			Coproporphyria M618892 AR-- acute abdominal pain, vomiting, bowel irregularity, photosensitivity, skin fragility, motor neuropathy, psychiatric disturbances, triggered by illness, fasting, dehydration, hormone changes, drug/alcohol use; Harderoporphyria M618892 AR- earlier onset acute attacks, neonatal hemolytic anemia, skin pigmentation/photosensitivity, increased ferritin	Mitochondrial enzyme, part of the heme biosynthesis pathway	3q11.2
HFE	HOMEOSTATIC IRON REGULATOR	Si	Ans-por	3	13			Porphyria cutanea tarda/variegate porphyria, susceptibility to, M176100/176200+ AD, AR—modifier of porphyria symptoms--acute abdomen, nausea, bowel dysmotility, tachycardia, hypertension, motor neuropathy, respiratory difficulties; muscle weakness; Hemochromatosis M235200 AR—abdominal pain, usual cardiomyopathy symptoms, joint pain, osteomalacia/osteoporosis, hyperpigmentation, liver disease, dia…	Subcellular localization in crypts of the small intestine that are the sites of iron absorption	6p22.2
HMBS	HYDROXYMETHYLBILANE SYNTHASE	Ez	Ans-por	5	1			Porphyria, acute intermittent, nonerythroid variant M176000 AD—acute abdominal pain, nausea, vomiting, ileus/bowel dysmotility, tachycardia, hypertension, mental status changes, convulsions, motor neuropathy, respiratory difficulties; muscle weakness, triggered by metabolic stresses, hormonal changes, drugs/alcohol use; low penetrance of 10%	Porphobilinogen deaminase is the third enzyme of the heme biosynthetic pathway, synthesizing hydroxymethylbilane from 4 porphobilinogen units	11q23.3
PPOX	PROTOPORPHYRINOGEN OXIDASE	Ez	Ans-por	1	0			Variegate porphyria M176200 AD--bowel dysmotility, abdominal pain, skin blisters, skin pigmentation, unusual scars with sun exposure, joint pain, anxiety, seizures, neuropathy, muscle weakness, hyponatremia	Penultimate enzyme in the heme biosynthetic pathway, converting protoporphyrinogen to protoporphyrin IX	1q23.3
Thyroid-related (Athy)
DUOX2	DUAL OXIDASE 2	Ez	Ans-thy	2	1			Thyroid dyshormonogenesis-6 M607200—congenital hypothyroidism	Part of a protein complex that produces the hydrogen peroxide necessary for maintaining normal thyroid function	15q21.1
DUOXA2	DUAL OXIDASE MATURATION FACTOR 2	Ez	Ans-thy	1	0	0	1	Thyroid dyshormonogenesis-5 M274900 AR—congenital hypothyroidism due to deficient thyroglobulin synthesis	Required for maturation of DUOX2 that produces the hydrogen peroxide necessary for thyroid hormone synthesis	15q21.1
PAX8	PAIRED BOX GENE 8	Tf	Ans-thy	0	1			Hypothyroidism, congenital M218700 AD--congenital hypothyroidism with normally sized or ectopic thyroid, FTT, bowel irregularity, fatigue, ID if untreated	Transcription factor required for thyroid follicular cell development and expression of thyroid-specific genes	2q14.1
SLC26A4	SOLUTE CARRIER FAMILY 26, MEMBER 4	Mc	Ans-thy	0	2			Pendred syndrome M274600 AR—sensorineural deafness, hypothyroidism, goiter	Pendrin functions as transporter of chloride and iodide	7q22.3
TG	THYROGLOBULIN	Si	Ans-thy	1	4	0	1	Thyroid dyshormonogenesis-3 M274700+ AR—congenital hypothyroidism, goiter, risk for thyroid cancer, ID if untreated	Thyroglobulin is the glycoprotein precursor to the thyroid hormones T3 (triiodothyronine) and T4 (tetraiodothyronine)	8q24.22
THRA	THYROID HORMONE RECEPTOR, ALPHA-1	Rc	Ans-thy	1	0			Hypothyroidism, congenital nongoitrous-6 M614450 AD--FTT, macrocephaly, facial changes, macroglossia, delayed tooth eruption, bradycardia, hypotension, arterial tortuosity, bowel dysmotility, congenital hip dislocation, hypotonia, poor balance-wide gait, congenital hypothyroidism with normally sized thyroid,	Nuclear receptors that mediate thyroid hormone actions, complexing with retinoid X receptors at target DNA binding sites	17q21.1
THRB	THYROID HORMONE RECEPTOR, BETA	Rc	Ans-thy	1	0			Thyroid hormone resistance M188570+ AD--tachycardia, delayed speech, ADHD, goiter, hypothyroidism	Nuclear thyroid hormone receptor	3p24.2
TSHR	THYROSTIMULATING HORMONE RECEPTOR	Rc	Ans-thy	1	0			Hyperthyroidism, nonautoimmune M609152 AD—low birth weight, tachycardia, advanced bone age, speech delay, intellectual disability, sleep difficulties, speech delay, ID, hyperthyroidism, later hypothyroidism,	Thyroid hormone receptor that activates cAMP in presence of thyroid hormone, the antigen targeted by antibodies in Graves disease	14q31.1
Autonomic-immune-inflammatory (Aim)
FLG	PROFILAGGRIN	St	Aim	28	12	0	2	Ichthyosis vulgaris M146700+ AD, AR—scaly-dry skin, rough skin (keratosis pilaris), linear marks palms and soles, eczema/rashes, asthma, allergic rhinitis	Major protein component of the keratohyalin granules of mammalian epidermis, proteolytically processed into functional filaggrin molecules	1q21.3
AIRE	AUTOIMMUNE REGULATOR	Tf	Aim	1	0			Autoimmune polyendocrinopathy APECED syndrome type 1 M240300+ AD, AR—retinal vessel change, dental caries, ectodermal dysplasia, IBS, gall bladder issues, immune deficiency, autoantibodies, adrenal insufficiency, hypoparathyroidism issues	Putative transcript regulator promoting immune tolerance in thymus	21q22.3
C1R	COMPLEMENT COMPONENT 1, r SUBCOMPONENT	St	Aim	1	0			EDS periodontal type M130080 AD—hypermobility, joint pain, gum disease, aneurysms	Subunit of the C1 complement complex, needing association with other C1 proteins for normal function	12p13.31
CECR1	ADENOSINE DEAMINASE 2	Ez	Aim	0	1			Sneddon syndrome M182410+ AR--hypertension, vasculitis, strokes, arterial occlusions, headaches, facial palsy, dementia	Converts adenosine to inosine and facilitates differentiation of endothelial cells and leukocytes	22q11.1
DNASE1	DEOXYRIBONUCLEASE I	Ez	Aim	0	1			{Systemic lupus erythematosus, susceptibility to} M152700 AD--heart, lung, kidney inflammation, joint pain, malar rash, seizures, thrombocytopenia, anemia	Endonuclease that breaks down extracellular DNA following apoptosis or necrosis	16p13.3
DOCK8	DEDICATOR OF CYTOKINESIS 8	Ad	Aim	0	1			Hyper-IgE recurrent infection syndrome, M243700 AR--recurrent sinopulmonary infection, asthma, eczema/rash, skin abscesses, cerebral vasculitis, stroke, T-cell immune deficiency	Implied function in the organization of filamentous actin	9p24.3
IFIH1	INTERFERON-INDUCED HELICASE C DOMAIN-CONTAINING PROTEIN 1	Si	Aim	1	1			Singleton-Merten syndrome 1 M182250+ AD—short stature, myopia, tooth loss/caries, hip subluxation, dry skin, flat feet, aortic/mitral valve calcification, muscle weakness, toeing-in/gait changes, hyperinflammatory state, autoantibodies	Protein activates type 1 interferon signaling to function in antiviral immunity	2q24.2
IKZF2	IKAROS FAMILY ZINC FINGER 2	Tf	Aim	0	1			No disease, expressed hematopoietic cells and may prevent autoimmunity by stabilizing the inflammatory response	Transcription factor Helios that is expressed in T cells, knockout mice developing autoimmunity	2q34
IRAK3	INTERLEUKIN 1 RECEPTOR-ASSOCIATED KINASE 3	Ez	Aim	0	1			{Asthma susceptibility 5} M611064--respiratory difficulties	Member of the Toll/IL1R receptor family that includes many transmembrane proteins that are involved with host defense	12q14.3
LRBA	LIPOPOLYSACCHARIDE-RESPONSIVE, BEIGE-LIKE ANCHOR PROTEIN	Si	Aim	1	3			Immunodeficiency, common variable 8 M614700 AR—short stature, joint pain, asthma, bowel dysmotility, recurrent infections, immunoglobulin/B-cell deficits, respiratory difficulties, hypothyroidism, autoimmune anemia	Member of the WDL BEACH WD gene family, binds to intracellular vesicles and participates in B-cell development and activation	4q31.3
LYST	LYSOSOMAL TRAFFICKING REGULATOR	Si	Aim	0	2			Chediak-Higashi syndrome M214500 AR--photophobia, nystagmus, strabismus, gum disease, skin hypopigmentation, usual CMT symptoms, giant melanosomes in melanocytes, reduced iris pigmentation	Cytoplasmic protein regulating protein trafficking in and out of the lysosome, involved in membrane fusion events	1q42.3
MEFV	MEFV INNATE IMMUNITY REGULATOR, PYRIN	Si	Aim	2	1			Familial Mediterranean fever AD M134610 (AR M249100)—joint pain, reactive skin, bowel dysmotility, abdominal pain, renal amyloidosis, recurrent fevers, increased inflammatory markers	Protein regulating inflammatory responses in leuckocytes	16p13.3
NFKB2	NUCLEAR FACTOR KAPPA-B, SUBUNIT 2	Si	Aim	0	2			Immunodeficiency, common variable-10 M615577 AD--immunoglobulin deficiency, adrenal insufficiency, alopecia, nail dystrophy, asthma, Chiari malformation, hypothyroidism, growth hormone deficiency, vitiligo, thrombocytopenia, autoimmune disorders	Signal protein involved in B cell development, antibody production, and peripheral lymphoid organ development	10q24.32
NLRC4	NLR FAMILY, CASPASE RECRUITMENT DOMAIN-CONTAINING 4	Si	Aim	1	0			Autoinflammation with infantile enterocolitis M616050+ AD—short stature, joint pain, muscle aches, fatigue, reactive skin-hives, fatigue, fever episodes, anemia, autoimmune disorders, elevated inflammatory markers	Belongs to the NOD-like receptor family of inflammasomes, part of the innate immune system	2p22.3
NLRP1	NLR FAMILY, LEUCINE-RICH REPEAT, AND PYD-CONTAINING PROTEIN-1	Si	Aim	0	1			Autoinflammation with arthritis and dyskeratosis M617388+ AD AR--FTT, photophobia, uveitis, thyroiditis/hypothyroidism, joint pain, sweating changes, skin hyperkeratosis, nail changes, fever episodes, elevated inflammatory markers, eosinophils	Homologous to apoptosis-related Ced proteins important for worm development; part of the NOD-like receptor family involved in inflammation, autoimmunity, and caspase-mediated apoptosis	17p13.2
NLRP12	NLR FAMILY, LEUCINE-RICH REPEAT, PYRIN DOMAIN-CONTAINING 12	Si	Aim	4	3			Familial cold autoinflammatory syndrome 2 M611762 AD—hearing loss, joint pain, headaches, muscle aches, bowel dysmotility, abdominal pain, rashes, hives, fevers	Member of the nucleotide binding domain leucine-rich repeat (NLRP or CATERPILLER protein family) that regulates inflammatory responses	19q13.42
NLRP3	NLR FAMILY, LEUCINE-RICH REPEAT, PYRIN DOMAIN-CONTAINING 3	Si	Aim	2	2			Muckle-Wells syndrome M191900+ AD-- conjunctivitis, hearing loss, joint pain, muscle aches, rashes, hives, bowel dysmotility, abdominal pain, renal amyloidosis, fevers, elevated inflammatory markers	Pyrin-like protein expressed predominantly in peripheral blood leukocytes	1q44
NOD2	NUCLEOTIDE-BINDING OLIGOMERIZATION DOMAIN PROTEIN 2	Si	Aim	4	0			Blau syndrome M186580+ AD--uveitis, glaucoma, cataracts, joint pain, skin ulcers-cysts, rashes, dermatitis, joint contractures, inflammatory bowel disease, psoriatic arthritis	Serves as intracellular receptor for bacterial products in monocytes and transduces signals that lead to activation of nuclear factor kappa B (NFKB M605956)	16q12.1
PLA2G7	PHOSPHOLIPASE A2, GROUP VII	Ez	Aim	1	1			Asthma/atopy susceptibility to M600807+ AD/M147050 AD--asthma	Acetylhydrolase that degrades platelet activating factor, a phospholipid that provokes inflammation by activating neutrophils and increasing vascular permeability	6p12.3
PLCG2	PHOSPHOLIPASE C, GAMMA-2	Ez	Aim	3	1			Autoinflammation, immune dysregulation syndrome M614878+ AD— ocular inflammation, joint pain, heat-cold sensitivity, skin blisters, bronchiolitis, enterocolitis	Phospholipase with immune and inflammatory actions through control of B and natural killer cells	16q23.3
SNAPC4	SMALL NUCLEAR RNA-ACTIVATING PROTEIN COMPLEX, POLYPEPTIDE 4	Tf	Aim	0	1			No disease--SNPs may be associated with ankylosing spondylitis	Subunit of SNAPc protein complex needed for snRNA gene transcription by RNA polymerases II and III	9q34.3
STAT1	SIGNAL TRANSDUCER AND ACTIVATOR OF TRANSCRIPTION 1	Tf	Aim	1	0			Immunodeficiency 31A M614892+ AD/31C chronic mucocutaneous candidiasis, M614162 AD—short stature, immunodeficiency, recurrent candida and herpes simplex infections, respiratory difficulties, bowel dysmotility, intracranial aneurysms	Part of the STAT transcription factor family, involved with cytokine, interferon, and growth factor responses	2q32.2
SYMPK	SYMPLEKIN	Ad	Aim	1	0			No disease-possible role in celiac disease	Associated with tight junctions with possible role in mRNA polyadenylation	19q13.32
TICAM1	TIR DOMAIN-CONTAINING ADAPTOR MOLECULE 1	Si	Aim	0	1			{Encephalopathy, acute, infection-induced (herpes-specific), susceptibility to-6} M614850+ AD, AR--encephalitis, impaired response to herpes infection	A toll/IL1R-TIR domain-containing adaptor molecule that induces interferon-beta, specifically interacts with TLR3 and activates nuclear factor kappa-B (NFKB)	19p13.3
TNFAIP3	TUMOR NECROSIS FACTOR-ALPHA-INDUCED PROTEIN 3	Tf	Aim	0	1			Autoinflammatory syndrome, familial, Behcet-like M616744 AD--uveitis, oral/genital skin ulcers, joint pain, rash, anemia, thrombocytopenia, periodic fevers, autoantibodies	Ubiquitin-editing enzyme that inhibits nuclear factor kappa-B activity and inflammation	6q23.3
TNFRSF13B	TUMOR NECROSIS FACTOR RECEPTOR SUPERFAMILY, MEMBER 13B	Rc	Aim	1	2			Immunodeficiency, common variable-2 M240500 AD, AR—conjunctivitis, asthma/bronchitis, bowel dysmotility, recurrent infections, decreased immunoglobulins, immune deficiency	Transmembrane activator expressed on the surface of B-cells, mediates isotype B-cell switching	17p11.2
TNFRSF6B	TUMOR NECROSIS FACTOR RECEPTOR SUPERFAMILY, MEMBER 6B	Rc	Aim	0	2			No disease, may have role in the pathogenesis of systemic lupus erythematosus	Secreted molecule that functions by neutralizing members of the TNF superfamily and preventing cell death	20q13.33
TP53	TUMOR PROTEIN p53	Tf	Aim	0	1			Bone marrow failure syndrome 5 M618165+ AD--FTT, microcephaly, tooth defects, reactive skin with reticular pigment, anemia, red cell aplasia, hypogammaglobulinemia, immune deficiency, ID, onset early infancy; Li-Fraumeni syndrome M151623 AD	Transcription factor responding to stresses to regulating many processes including cell cycle arrest, apoptosis, DNA repair, and carcinogenesis	17p13.1
Genitourinary (GU)
FSHR	FOLLICLE-STIMULATING HORMONE RECEPTOR	Rc	GU	0	1			Ovarian hyperstimulation syndrome M608115+ AD--abdominal pain, ascites, nausea, enlarged and cystic ovaries	Follicle stimulating hormone receptor present on plasma membrane of ovarian granulosa cells, involved in follicular maturation and fertility	2p16.3
SLC12A3	SOLUTE CARRIER FAMILY 12 (SODIUM/CHLORIDE TRANSPORTER), MEMBER 3	Mc	GU	0	2			Gitelman syndrome M263800 AR--hypotension, muscle weakness, abdominal pain, vomiting, later renal disease	Thiazide-sensitive sodium-chloride cotransporter in the luminal membrane of the renal distal convoluted tubule	16q13
UMOD	UROMODULIN	St	GU	1	0			Tubulointerstitial kidney disease, AD-1 M162000 AD--hypertension, renal cysts and failure, hyperuricemia, gout	Also known as Tamm-Horsfall protein, most abundant in urine, one of 3 urinary glycoproteins (uropontin, nephrocalcin) affecting formation of calcium-containing kidney stones, ay have role in innate immunity	16p12.3
317 genes
Genes with variants judged relevant to other disorders
CFTR	CYSTIC FIBROSIS TRANSMEMBRANE CONDUCTANCE REGULATOR	Mc	GU	0	3			Absence of vas deferens M277180+ AR; Cystic fibrosis M219700 AR--respiratory difficulties, bowel dysmotility; {Pancreatitis, hereditary} M167800 AD	ATP-binding cassette (ABC) transporter that functions as a low conductance chloride channel regulated by ATP binding	7q31.2
CHD2	CHROMODOMAIN HELICASE DNA-BINDING PROTEIN 2	Ez	Nc	0	1			Developmental and epileptic encephalopathy-94 M615369 AD--photosensitivity, myoclonic and atonic seizures, ID, regression	Chromodomain helicase DNA-binding protein thought to be involved in chromatin remodeling	15q26.1
CNKSR2	CONNECTOR ENHANCER OF KINASE SUPPRESSOR OF RAS 2	Si	Nc	0	1			Mental retardation, X-linked, syndromic, Houge type M301008 XL—developmental and speech delays, seizures, ADHD, impulsivity	Exclusively expressed in the brain, may regulate Ras signaling pathways that function in neuronal differentiation and death	Xp22.12
DNAH10	DYNEIN, AXONEMAL, HEAVY CHAIN 10	St	Nc	0	2			Spermatogenic failure M619515 AR—reduced to absent sperm, absent sperm flagella	Dynein protein that functions in flagella, expressed in brain, testis, and trachea but not in adult heart	12q24.31
LRRK2	LEUCINE-RICH REPEAT KINASE 2	Ez	Nc	0	1			{Parkinson disease 8} M607060 AD--hyposmia, tremor, bradykinesia, rigidity, poor balance, neuronal loss and gliosis in the substantia nigra	Kinase that interacts with the parkin gene (M602544) and has homology to the Ras-related GTPase superfamily	12q12
PDE10A	PHOSPHODIESTERASE 10A	Ez	Nc	0	1			Striatal degeneration, autosomal dominant M616922+ AD--feeding difficulties, drooling, motor delays, poor balance-frequent falls, axial hypotonia, dysarthria, tremor	Involved in regulating intracellular levels of cyclic adenosine and cyclic guanosine monophosphate, variants disrupting cAMP binding to the protein	6q27
PEX6	PEROXISOME BIOGENESIS FACTOR 6	Ez	Nc	0	1			Peroxisome biogenesis disorder 4A (Zellweger) M614862+ AR--myopathic facies, respiratory difficulties, hepatomegaly, stippled epiphyses of long bones and patella, elevated long-chain fatty acids, deficient plasmalogens	Assembly factor and ATPase responsible for stability/activation of the peroxisomal cytoplasmic receptor that imports proteins with the peroxisomal targeting sequence	6p21.1
SI	SUCRASE-ISOMALTASE	Ez	GI	0	1			Sucrase-isomaltase deficiency, congenital M222900 AR--malabsorption, bowel dysmotility, renal calculi	Type II transmembrane glycoprotein with preferential expression in the intestinal brush border membrane, essential for the processing of dietary carbohydrates	3q26.1
SYN1	SYNAPSIN I	Si	Nc	0	1			Intellectual developmental disorder, X-linked-50 M300115+ XL--short stature, seizures, ID, aggression, autism	Neuronal phosphoprotein that regulates axonogenesis and synaptogenesis	Xp11.3/.2
WFS1	WOLFRAMIN ER TRANSMEMBRANE GLYCOPROTEIN	Si	Nc	0	1			Wolfram-like syndrome, autosomal dominant M614296+ AD--hearing loss, optic atrophy, glaucoma, diabetes, depression, anxiety, psychosis, autism	Transmembrane protein that is ubiquitously expressed with highest levels in brain, pancreas, heart	4p16.1
Genes qualified as secondary findings, their variants judged relevant to other disorders
BRCA1	BREAST OVARIAN CANCER 1	Si	Ca	1	1	1	1	Breast-ovarian cancer, familial, 1 M604370+ AD; {Pancreatic cancer, susceptibility to, 4} M614320; Fanconi anemia, complementation group S M617883 AR	A tumor suppressor gene that functions in DNA repair, cell cycle checkpoint control, and maintenance of genomic stability	17q21.31
BRCA2	BREAST OVARIAN CANCER 2	Si	Ca	1	1	1	1	{Breast-ovarian cancer, familial, 2} M600185+ AD (Wilms, prostate, brain tumors)	Functions directly in homologous recombination with highest expression in breast and thymus	13q13.1
PMS2	PMS1 HOMOLOG 2, MISMATCH REPAIR SYSTEM COMPONENT	Si	Ca	0	1	0	1	Colorectal cancer, hereditary nonpolyposis, type 4 M614337+ AD	Heterodimerizes with MLH1 to form the MutL alpha component of the DNA mismatch repair system	7p22.1
In column A, genes variant in developmental disability patients (Table S4) are shaded blue; those screened for variation as secondary findings [ ] shaded grey;
Gene abbreviations, names, associated disorders, product functions, and chromosome loci are taken from Online Mendelian Inheritance in Man (OMIM--www.omim.org) as referenced by M numbers, + indicated more than one associated disorder with that gene;
associated with that gene; quotes around EDS types indicate authorial skepticism about delineation as a separate disorder;
OMIM places a ? before disorders with uncertain gene relationships and brackets {} to show association with a gene rather than status as a confirmed Mendelian disorder;
Genes are assigned tissue element (Jt, Nc, etc.) or process (Ans, Aim, etc.) symbols according to their action as deduced from associated disorders (assignments obviously oversimplified since many associated disorders involve multiple systems and/or processes)
Gene products are assigned symbols (Ez, Tf, etc.) according to general functional categories that are defined below;
Primary DNA variants are those judged to be most relevant to EDS patient findings. additional variants less so, all variants listed in S3 Table
Findings common in EDS-dysautonomia in column H are italicized and underlined, those that occasionally occur (e. g., congenital hip dislocation) are not; listings of disorder findings in OMIM are often incomplete and may be additionally condensed here;
Associated disorders with at least 3 signs or symptoms typical of connective tissue dysplasia are shaded orange, instances where there is no associated disease shaded grey.
Some findings are grouped, usual CMT symptoms referring to high pedal arches, peripheral motor, sensory neuropathy, neuropathic pain, distal muscle weakness, muscle atrophy, poor balance-frequent falls, foot drop, steppage gait,
usual cardiomyopathy symptoms to syncope, palpitations, chest pain, respiratory difficulties, congestive heart failure; bowel dysmotility-irritable bowel syndrome to bowel irregularity, stomach pain/reflux, nausea, dysphagia; italics indicating some are typical of EDS
Finding/disorder abbreviations include CMT, Charcot-Marie-Tooth disease; DD, developmental disability; FTT, failure to thrive; MELAS, Mitochondrial Encephalopathy-Lactic Acidosis-Strokes; MERRF, Mitochondrial Encephalopathy-Ragged Red Fibers; MVP, mitral valve prolapse
Tissue element and process abbreviations (lower box in Fig. 1A) include Jt. Joint; Sn, Skin; Bn, bone; Vs, cardiovascular; Clot, coagulation; Nc/Np, central/peripheral nervous system; Ns, neurosensory-pain; Nm, neuromuscular; Mu, muscle; GI, gastrointestinal; GU, genitourinary
Ans, autonomic general; Aim, autonomic-immune/inflammatory; Apor, autonomic-porphyria; Athy, autonomic-thyroid
Gene product function abbreviations (also in Sheet 1 key) include Ad, adhesion; Ez, enzyme; Ez-MtD, enzyme complex component encoded by mitochondrial DNA; Ez-MtN, mitochondrial enzyme encoded by nuclear DNA; Mc, membrane channel;
Mt, mitochondrial; Rc, receptor; St, structural protein; StR-MtD, structural RNA encoded by Mt DNA; Si, signaling; Tf, transcription factor;

## Sheet: S3Tab EDS-917 DNA variants
S3 Table. Primary and additional DNA variants found in EDS patients
Pt No.	Sex	Variants (.0 one primary; .1 primary plus (.2-.6 additional), .9 non-relevant secondary/CNV	ClinVar or MtMap No.	EDS or other diagnostic utility/test type
1.1	f	COL5A1 c.0170 A>G p.Lys57Arg Unk VUS Vi2 VEDU(GH) J	ClinV429393	VUS 4+ G60
1.2	f	MYH11 c.0739C>T p.Arg247Cys Unk VUS(B13V7) Vi2 VMDUS	ClinV161317	VMDUS
2.1	m	COL5A1 c.0193C>T p.Arg65Trp Unk VUS(B6) Vi2 VEDU(GH) J	ClinV213006	VUS 4+ G60
2.2	m	TGFBR2 c.1657T>A p.Ser553Thr Unk VUS(B12V3) Vi2 VSDUS(G)	ClinV161394	VSDUS
2.3	m	FLG c.2282_2285delCAGT p.Ser761CysfsTer36 Unk Path(V4 L1 P28) 2.2% Vi2 VSDUS(G)	ClinV16320	PathO VSDUS
2.4	m	GBA c.1226 A>G p.Asn409Ser Unk Path(V2L5P25) Vi2 VMDUS	ClinV4290	PathO VMDUS
3	f	COL5A1 c.0341C>A p.Ala114Asp matSx VUS(6B1V) Vi2 VEDU(GHI)	ClinV213010	VUS 4+
4.1	f	COL5A1 c.0341C>A p.Ala114Asp Unk VUS(6B1V) Vi2 VEDU(GH) J	ClinV213010	VUS 4+
4.2	f	F11 c.1478C>T p.Thr493Ile Unk Path(L1) Vi2 VMDUS	ClinV551595	PathO VMDUS
5.1	f	COL5A1 c.0367C>G p.Gln123Glu matSx VUS(2B3V) Vi2 VEDU(GHI) J	ClinV213011	VUS 4+
5.2	f	MT-TN m.5728T>C g.2T>C hetpl-2% UnD LkPath Vi2 VMDUS	HG-H64 MtMap5728	LkPO VMDUS
6.1	f	COL5A1 c.0514 G>T p.Val172Phe patSx VUS(B5V3) Vi2 VEDU(GHI) J	ClinV180298	VUS 4+
6.2	f	BSCL2 c.0776 G>C p.Trp259Ser patSx VUS(V1) Vi2 VSDUS(I)		VSDUS
6.3	f	F10 c.1114C>T p.Arg372Trp patSx VUS Vi2 VSDUS(I)		VSDUS
7.1	f	COL5A1 c.0514G>T p.Val172Phe c.514G>T matSsx VUS(B5V3) Vi2 VEDU(GHI) J	ClinV180298	VUS 4+
7.2	f	FLNA c.4786A>G p.Ile1596Val mat VUS(V1) Vi1 VMDUS(G)		VMDUS
8	f	COL5A1 c.0514G>Tp.Val172Phe Unk VUS(B5V3) Vi2 VEDU(GH)	ClinV180298	VUS 4+
9	f	COL5A1 c.0577C>T p.Arg193Cys Unk VUS Vi2 VEDU(GH)		VUS 4+
10.1	f	COL5A1 c.0695C>T p.Ala232Val Unk VUS(V1) Vi1 VSDU(GH) J	ClinV972989	VUS 4+
10.2	f	COL12A1 c.2893 C>G p.Leu965Val Unk VUS Vi1 VMDUS(G)		VMDUS
11.1	f	COL5A1 c.0739G>A p.Ala247Thr patSx VUS Vi2 VEDU(GHI) J	ClinV365707	VUS 4+
11.2	f	ATP10A c.3773 C>T p.Pro1258Leu matSx VUS Vi2 VMDUS		VMDUS
12.1	f	COL5A1 c.0944 C>T p.Thr315Met patSx VUS(V2) Vi2 VEDU(GI)	ClinV213018	VUS 4+
12.2	f	MT-TQ m.4353T>C g.25T>C matSx VUS(V1) Vi1 VUDUS	HG-J1c1e MtMap4353	VUDUS
13	f	COL5A1 c.0977 G>A p.Gly326Glu Unk VUS Vi2 VEDU(GH)	ClinV452517	VUS 4+
14.1	f	COL5A1 c.1074 C>T p.Gly358+ (cryptic splice) Unk VUS(B2V1) Vi2 VSDU(G) J	ClinV698030	VUS 4+
14.2	f	LDB3 c.1535A>C p.Gln512Pro Unk VUS(B5V6) Vi2 VMDUS	ClinV45527	VMDUS
15	f	COL5A1 c.1561A>G p.Met521Val Unk VUS Vi2 VEDU(GH)	ClinV212935	VUS 4+
16.1	f	COL5A1 c.2285C>T p.Pro762Leu Unk VUS(V1) Vi2 VSDU(G) J	ClinV212948	VUS 4+
16.2	f	MT-CO2 m.7681C>A c.96C>A p.Phe32Leu matSx VUS(B1) Vi2 VSDUS(G)	HG-A2 ClinV692759	VSDUS
16.3	f	MT-ND5 m.12586T>C c.250T>C p.Tyr84His matSx VUS Vi2 VSDUS(G)	HG-A2 MtMap12586	VSDUS
16.4	f	FLNA c.7561G>A p.Glu2521Lys matSx VUS(V1) Vi2 VSDUS(G)	ClinV521201	VSDUS
16.5	f	F11 c.1613C>T p.Pro538Leu Unk VUS(L2) Vi2 VMDUS	ClinV189154	VMDUS
16.6	f	MT-RNR1 m.0869C>A g.222C>A matSx VUS Vi1 VMDUS(G)	HG-A2 MtMapC>A	VMDUS
17.1	f	COL5A1 c.2588A>T p.Gln863Val Unk VUS(B2V1) Vi2 VEDU(GH) J	ClinV213044	VUS 4+ ?cis-trans
17.2	f	COL5A1 c.3418G>A p.Val1140Met Unk VUS(B1V1) Vi1 VMDUS(G)	ClinV213048	VMDUS ?cis-trans
17.3	f	SCN9A c.0073C>A p.Gln25Lys Unk VUS(V2) Vi2 VSDUS(G)	ClinV893992	VSDUS
18.1	f	COL5A1 c.2722C>T p.Pro908Ser matSx mgmSx VUS(V1) Vi2 VEDU(GI) J	ClinV373260	VUS 4+
18.2	f	COL12A1 c.3818G>C p.Gly1273Ala matSx mgmSx sisSx VUS(V1) VSDUS(GI)	ClinV426623	VSDUS
18.3	f	FBN1 c.4306G>T p.Val1436Leu pat VUS(V1) Vi1 VMDUS(G)	ClinV426624	VMDUS
19	f	COL5A1 c.3023C>T p.Thr1008Met matSx VUS(B1V4) Vi2 VEDU(GI)	ClinV213047	VUS 4+
20	f	COL5A1 c.3247C>T p.Pro1083Ser Unk VUS(2V) Vi2 VEDU(GH)	ClinV212958	VUS 4+
21	f	COL5A1 c.3905C>G p.Pro1302Arg pat VUS Vi2 VSDU(G)		VUS 3+
22	m	COL5A1 c.4067C>T p.Ala1356Val mat VUS(V1) Vi1 VSDU(GH)	ClinV213051	VUS 3+
23	f	COL5A1 c.4111C>G p.Pro1371Ala pat VUS(V1) Vi2 VSDU(G)	ClinV848768	VUS 3+
24	f	COL5A1 c.4307C>T p.Pro1436Leu matSx mgmSx VUS(V3) Vi2 VEDU(GI)	ClinV212977	VUS 4+
25.1	f	COL5A1 c.4370C>T p.Pro1457Leu Unk VUS(B1V2) Vi2 VEDU(GH)	ClinV365728	VUS 4+
25.2	f	ITGB3 c.62C>T p.Ala21Val Unk VUS Vi1 VUDUS	ClinV450754	VUDUS
26	f	COL5A1 c.4522C>A p.Pro1508Thr matSx VUS(V1) Vi2 VEDU(GHI)	ClinV213054	VUS 4+
27	f	COL5A1 c.4697C>A p.Pro1566Gln matSx dauSx VUS Vi2 VEDU(GI)		VUS 4+
28.1	f	COL5A1 c.4703C>T p.Pro1568Leu matSx VUS Vi2 VEDU(GHI) J	ClinV449249	VUS 4+
28.2	f	VCP c.2077C>T p.Arg693Cys DeNovo LkPath Vi2 VMDUS	ClinV452025	LkPO VMDUS
29.1	f	COL5A1 c.4717A>G p.Ile1573Val patSx VUS(V2) Vi1 VSDU(GI) J	ClinV220985	VUS 4+
29.2	f	COL12A1 c.5893C>T p.Arg1965Cys patSx LkPath(V1) Vi2 VSDUS(G)	ClinV204297	LkPO VSDUS
29.9	f	BRCA2 c.3137A>G p.Glu1046Gly Unk VUS(B1V6) Vi2 VSDUO(G)	ClinV51403	VSDUO
30	m	COL5A1 c.5077G>A p.Ala1693Thr patSx VUS(V1) Vi2 VEDU(GHI)	ClinV426981	VUS 4+
31	f	COL5A1 c.5281G>A p.Asp1761Gln pat VUS Vi2 VSDU(G)		VUS 3+
32.1	f	COL5A1 c.5306C>T p.Ser1769Phe Unk VUS Vi2 VSDU(G) J		VUS 4+
32.2	f	PKP2 c.235C>T p.Arg79Ter Unk Path(P14) Vi2 VMDUS	ClinV6754	PathO VMDUS
33	f	COL5A1 c.5350 G>A p.Ala1784Thr Unk VUS(B6V3) Vi1 VSDU(GH)	ClinV180300	VUS 3+ G17
34	f	COL5A1 c.5350G>A p.Ala1784Thr matSx VUS Vi1 VEDU(GHI)		VUS 4+
35	f	COL5A1 c.5414C>A p.Pro1805His patSx VUS Vi2 VEDU(GI)	ClinV420485	VUS 4+
36	f	COL5A2 c.0376G>A p.Gly126Ser Unk VUS Vi2 VEDU(GH)	ClinV213140	VUS 4+
37.1	f	COL5A2 c.1117A>T p.Ile373Leu Unk VUS Vi1 VUDU(G) J		VUS 3+
37.2	f	MT-CYB m.14880T>C c.134T>C p.Ile45Thr hetpl-2% UnD LkPath(V1) Vi2 VSDUS(G)	HG-H3k ClinV693784	LkPO VSDUS
38	f	COL5A2 c.1292A>G p.Lys431Arg Unk dauSx VUS(V7) Vi2 VEDU(GI)	ClinV213094	VUS 4+
39	f	COL5A2 c.1292A>G p.Lys431Arg matSx VUS(V7) Vi2 VEDU(GHI)	ClinV213094	VUS 4+
40.1	f	COL5A2 c.1352C>T p.Ser451Phe mat VUS(2V) Vi2 VEDU(GH) J	ClinV529262	VUS 4+
40.2	f	MYBPC3 c.0436dupA p.Thr146AsnfsTer7 pat Path(P4) Vi2 VSDUS(G)	ClinV42751	PathO VSDUS
41.1	f	COL5A2 c.1633C>T p.Arg545Trp pat VUS Vi2 VEDU(GH) J	ClinV213099	VUS 4+
41.2	f	WNT10A c.0682T>A p.Phe228Ile pat Path(B4V2L1P4) Vi2 VSDUS(G)	ClinV4462	PathO VSDUS
42	f	COL5A2 c.1697C>T p.Pro566Leu mat sisSx VUS(V1) Vi2 VEDU(GHI)	ClinV453117	VUS 4+
43	f	COL5A2 c.2507G>C p.Arg836Pro pat VUS Vi2 VEDU(GH)	ClinV1046108	VUS 4+
44.1	m	COL5A2 c.2741C>T p.Ala914Val matSx mgmSx VUS Vi1 VSDU(GI) J	ClinV213092	VUS 4+
44.2	m	COL6A3 c.3331G>A p.Ala1111Thr pat VUS(V2) Vi2 VSDUS(G)	ClinV285984	VSDUS
44.3	m	MT-CO3 m.9309T>C c.103T>C p.Phe35Leu hetpl-16% matSx hetpl-16% VUS(V1) Vi2 VEDUS(GI) N1b1a2	N1b1a2 ClinV693144	VEDUS
45.1	f	COL5A2 c.3316 C>T p.Arg1106Trp matSx VUS(V1) Vi2 VEDU(GHI) J	ClinV213156	VUS 4+ cis
45.2	f	COL5A2 c.0001A>G (ATGGTG →GTGGTG) p.Met1Val→p.Met2start? matSx VUS Vi1 VSDUS(GI)		VSDUS cis
45.3	f	COL12A1 c.5893 C>T p.Arg1965Cys patSx VUS Vi2 VSDUS(G)		VSDUS
45.4	f	FLG c.1501C>T p.Arg501Ter patSx Path(1V1L21P) 1.6% Vi2 VSDUS(G)	ClinV16319	PathO VSDUS
45.5	f	FSHR c.803G>T p.Ser268Ile pat VUS Vi2 VMDUS	ClinV391834	VMDUS
46.1	f	COL5A2 c.3373G>A p.Gly1125Arg matSx LkPath(V1L1) Vi2 VEDU(GI) J	ClinV382848	LkPS 4+
46.2	f	MT-ATP6 m.8588T>C c.62T>C p.Val21Ala matSx VUS(B1) Vi1 VSDUS(GI)	HG-U4a1a ClinV692914	VSDUS
47.1	f	COL5A2 c.3373G>A p.Gly1125Arg Unk dauSx LkPath(V1L1) Vi2 VEDU(GI) J	ClinV382848	LkPS 4+
47.2	f	MT-ATP6 m.8588T>C c.62T>C p.Val21Ala UnD dauSx VUS(B1) Vi1 VSDUS(GI)	HG-U4a1a ClinV692914	VSDUS
48	m	COL5A2 c.3919C>G p.Gln1307Glu patSx VUS Vi2 VEDU(GI)	ClinV408280	VUS 4+
49	m	COL5A2 c.4067A>G p.Asp1356Gly Unk VUS(B3V1) Vi2 VEDU(GH)	ClinV213125	VUS 4+
50	f	COL5A2 c.4067A>G p.Asp1356Gly patSx VUS(B3V1) Vi2 VEDU(GI)	ClinV213125	VUS 4+
51.1	f	COL5A2 c.4468G>A p.Gly1490Ser Unk VUS Vi2 VEDU(GH) J		VUS 4+
51.2	f	SCN9A c.5458G>T p.Val1820Phe matSx VUS(V1) Vi2 VMDUS(G)	ClinV946549	VMDUS
51.3	f	MT-ATP6 m.8972T>C c.449T>C p.Leu149Pro hetpl-2% UnD LkPath(V1) Vi2 VSDUS(G)	HG-H6a1a2b1 ClinV693039	LkPO VSDUS
52	f	PLOD1 c.-0009del11(-9_2 exon1) Unk VUS Vi2 VEDU(GH)	ClinV422689	VUS 4+
53	m	PLOD1 c.0124C>T p.Arg42Cys mat VUS(V5) Vi2 VSDU(G)	ClinV459806	VUS 3+
54.1	f	PLOD1 c.0555G>T p.Lys185Asn patSx VUS(B6) 0.63% Vi2 VEDU(GHI) J	ClinV263963	VUS 4+
54.2	f	MT-ND1 m.3721A>G c.415A>G p.Thr139Ala matSx VUS Vi2 VMDUS	HG-J1c5c1 MtMap3721	VMDUS
54.3	f	MT-ATP6 m.8734C>A c.208C>A p.Leu70Ile matSx VUS Vi1 VMDUS(G)	HG-J1c5c1 MtMap8734	VMDUS
55.1	f	PLOD1 c.1097+3G>C Unk VUS Vi2 VEDU(GH) J	ClinV451924	VUS 4+ G92
55.2	f	DNAJB6 c.476C>T p.Thr159Ile pat VUS(V4) Vi2 VSDUS(G)	ClinV359453	VSDUS
56	m	PLOD1 c.1534C>T p.Arg512Cys Unk VUS(B8V1) Vi2 VSDU(G)	ClinV255801	VUS 3+ G49
57.1	f	PLOD3 c.1273T>C p.Trp425Arg matSx VUS Vi2 VEDU(GI) J		VUS 4+
57.2	f	SCN10A c.4849G>T p.Val1617Phe matSx VUS(V3) Vi2 VEDUS(GI)	ClinV418471	VEDUS
58.1	f	PLOD3 c.1807G>A p.Gly603Ser DeNovo VUS Vi2 VSDU(G) J		VUS 4+ trans
58.2	f	PLOD3 c.1093G>A p.Ala365Thr mat VUS Vi2 VSDUS(G)		VSDUS trans
58.3	f	FLG c.1501C>T p.Arg501Ter matSx Path(1V1L21P) 1.6% Vi2 VSDUS(G)	ClinV16319	PathO VSDUS
58.4	f	CACNA1A c.0035A>T p.Tyr12Phe het pat Path Vi2 VSDUS(G)		PathO VSDUS
58.5	f	TP53 c.542G>A p.Arg181His mat Path(L7P2) Vi2 VMDUS	ClinV142320	PathO VMDUS
59	f	LOX c.0100G>C p.Glu34Gln Unk VUS Vi2 VEDU(GH)		VUS 4+
60	f	LOX c.0741T>G p.Ser247Arg Unk VUS(V1) Vi2 VSDU(G)	ClinV684466	VUS 3+
61	f	LOX c.1190G>A p.Arg397His matSx sonSx VUS Vi2 VEDU(GHI)		VUS 4+
62	f	P3H1 c.582G>C p.Glu256Asp Unk VUS Vi2 VEDU(GH)		VUS 4+ G17
63.1	f	DSE c.796A>G p.Thr266Ala matSx VUS Vi2 VEDU(GHI) J		VUS 4+
63.2	f	GBA c.1448T>C p.Leu483Pro mat Path(L3P4) Vi2 VMDUS	ClinV93449	PathO VMDUS
64	f	ADAMTS2 c.1520G>A p.Arg507Gln Unk VUS Vi2 VEDU(GH)		VUS 4+
65.1	f	ADAMTS2 c.2795G>A p.Arg932Gln patSx VUS(B2V2) Vi2 VEDU(GHI) J	ClinV377440	VUS 4+
65.2	f	TRPV4 c.1912C>G p.Pro638Ala patSx VUS(V3) Vi2 VSDUS(I)	ClinV234727	VSDUS
66.1	f	ADAMTSL4 c.1355_1356delTG p.Val452GlyfsTer10 matSx Path Vi2 VSDU(I) J	ClinV422966	PathS 4+ trans
66.2	f	ADAMTSL4 c.0421C>T p.Arg141Ter pat Path Vi2 VMDUS	ClinV392464	PathS VMDUS trans
66.3	f	MT-TK m.8351C>T g.57C>T matSx VUS(B1) Vi1 VMDUS(I)	HG-L3e2a1b1MtMap8351	VMDUS
67	f	PIK3R1 c.0005A>T p.Tyr2Phe matSx mgmSx VUS Vi2 VEDU(GI)		VUS 4+
68	f	PIK3R1 c.0005A>T p.Tyr2Phe matSx dauSx VUS Vi2 VEDU(GI)		VUS 4+ A1
69	m	PIK3R1 c.0299 G>C p.Gly100Ala patSx VUS Vi2 VEDU(GI)		VUS 4+
69.9	m	21p13.33dup 1.4Mb De Novo VUS Vi0 VNoDUO		VNoDUO
70.1	f	TNXB c.0235C>A p.Leu79Met Unk VUS Vi2 VEDU(GH) J		VUS 4+ ?cis-trans
70.2	f	TNXB c.0488G>C p.Gly163Ala Unk VUS Vi2 VSDUS(G)		VSDUS ?cis-trans
70.3	f	TG c.6001G>A p.Asp2001Asn Unk VUS(V2) Vi2 VSDUS(G)	ClinV912286	VSDUS ?cis-tran
70.4	f	TG c.3749G>T p.Arg1250Leu Unk VUS(V2) Vi2 VSDUS(G)	ClinV361948	VSDUS ?cis-tran
71.1	f	TNXB c.10294C>T p.Pro3432Ser matSx VUS Vi2 VEDU(GHI) J		VUS 4+ trans
71.2	f	TNXB c.7774G>A p.Gly2592Ser Unk VUS(V1) Vi2 VSDUS(G)	ClinV429394	VSDUS trans
72	m	TNXB c.12463+2T>C IVS42+2T>C pat VUS VSDU(G)	ClinV449837	VUS 3+
73	f	TNXB c.2170C>T p.Arg724Cys Unk VUS(V1) VSDU(G)	ClinV634508	VUS 3+
74	f	TNXB c.2243-2A>G IVS3-2A>G Unk mat LkPath Vi2 VSDU(G)		LkPS 3+
75	f	TNXB c.7351C>T p.Arg2451Trp Unk VUS Vi2 VSDU(G)		VUS 3+
76	f	TNXB c.8392C>T p.Arg2798Cys matSx VUS Vi2 VEDU(GI)	ClinV391492	VUS 4+
77.1	f	FLNA c.6194G>A p.Arg2065His matSx VUS(V1) Vi2 VEDU(GI) J	ClinV213470	VUS 4+
77.2	f	MT-ATP8 m.8381A>G c.16A>G p.Thr6Ala matSx VUS(B1) Vi2 VEDUS(GI)	ClinV692837	VEDUS
78.1	f	FLNA c.6475C>A p.Pro2159Thr mat VUS Vi2 VEDU(GH) J		VUS 4+
78.2	f	MT-ND5 m.12587A>G c.251A>G p.Tyr84Cys hetpl-64% mat-hetpl-84% VUS (V1) Vi2 VSDUS(G)	HG-H6a1a5 ClinV693466	VSDUS
79.1	f	FLNA c.7450C>T p.Arg2476Cys Unk VUS(B3V1) Vi2 VEDU(GH) J (reference 4 below)	ClinV213510	VUS 4+
79.2	f	MT-ATP6 m.8921G>A c.395G>A p.Gly132Asp UnD hetpl-23% VUS(V1) Vi2 VSDUS(G) (reference 4 below)	HG-H ClinV693023	VSDUS
79.3	f	ATP1A2 c.1410C>G p.Asp470Glu mat VUS Vi2 VMDUS (reference 4 below)		VMDUS
79.4	f	PLOD1 c.0535A>G p.Asp179His pat VUS(V1) Vi2 VSDUS(G) (reference 4 below)	ClinV1051722	VSDUS
80	m	FLNB c.1588G>T p.Glu530Trp matSx VUS(V2) Vi2 VEDU(GHI)	ClinV372367	VUS 4+
81	f	ABCC6 c.3557C>A p.Ala1186Asp matSx sisSx VUS Vi2 VEDU(GHI)		VUS 4+ A1
82	f	ABCC6 c.3557 C>A p.A1186D matSx sisSx VUS Vi2 VEDU(GI)		VUS 4+
83.1	f	ABCC6 c.3904G>A p.Gly1302Arg Unk Path(P1) Vi2 VEDU(GH) J	ClinV6579	PathS 4+
83.2	f	MT-ATP6 m.9058A>G c.532A>G p.Thr178Ala mat VUS(B1) Vi2 VSDUS(G)	HG-K1c2 ClinV693069	VSDUS
83.3	f	MT-CO1 m.6756T>G c.853T>G p.Phe285Val hetpl-32% mat (hetpl<32%) VUS(V1) Vi2 VSDUS(G)	HG-K1c2	VSDUS
84	f	ABCC8 c.3130_3149del20 p.Thr1044LeufsTer63 patSx Path Vi2 VEDU(HI)	ClinV280115	PathO 4+
85	f	FKBP10 c.1286C>T p.Thr429Ile matSx sisSx VUS(V3) Vi2 VSDU(I)	ClinV888817	VUS 3+
86	f	FKBP10 c.1286C>T p.Thr429Ile matSx sisSx VUS(V3) Vi2 VSDU(I)	ClinV888817	VUS 3+
87.1	f	FKBP10 c.1286C>T p.Thr429Ile Unk 2dauSx VUS(V3) Vi2 VEDU(HI) J	ClinV888817	VUS 4+ A1
87.2	f	FLNB c.1588G>T p.Glu530Trp Unk sonSx VUS(V3) Vi2 VSDUS(I)	ClinV372367	VSDUS A1
88	m	FKBP14 c.0362dupC p.Glu122ArgfsTer7 matSx Path(L2P12 Vi2 VSDU(I)	ClinV279809	PathS 3+ A1
89.1	f	FKBP14 c.0362dupCp.Glu122ArgfsTer7 pat sonSx Path(L2P12) Vi2 VEDU(HI) J	ClinV279809	PathS 4+
89.2	f	LPIN1 c.1310A>G p.Gln437Arg matSx VUS Vi2 VEDUS(GI)		VEDUS
90	f	ZNF469 c.0460delC p.Gln154ArgfsTer192 mat LkPath Vi2 VEDU(GH)		LkPS 4+
91.1	f	ZNF469 c.4825C>T p.Arg1609Trp mat VUS Vi2 VSDU(G) J		VUS 4+ trans
91.2	f	ZNF469 c.11341G>A p.Glu3781Lys pat VUS Vi2 VSDUS(G)		VSDUS trans
92	f	IDS c.1027G>A p.Gly343Arg DeNovo LkPath Vi2 VMDU	ClinV432040	LkPO 2+
93	f	LAMA5 c.8986G>C p.Gly2996Arg pat VUS Vi2 VMDU		VUS 2+
94	f	UBE2G2 c.0246G>A p.Trp82Ter matSx sisSx VUS Vi2 VSDU(I)	ClinV373304	VUS 3+
95	f	UBE2G2 c.0246G>A p.Trp82Ter matSx sisSx VUS Vi2 VSDU(I)	ClinV373304	VUS 3+
96	f	UMOD c.104G>A p.Cys35Tyr DeNovo LkPath Vi2 VMDU	ClinV452853	LkPO 2+
97	m	COL1A1 c.0076G>A p.Gly26Ser mat VUS Vi2 VSDU(G)	US Vi2 VSDU	VUS 3+
98	f	COL1A1 c.0572G>A p.Gly191Asp Unk VUS(P1) Vi2 VEDU(GH)	ClinV17348	VUS 4+ Gmany
99	f	COL1A1 c.1018G>A p.Ala340Thr mat VUS(B1) Vi2 VEDU(GH)	ClinV707148	VUS 4+
100	f	COL1A1 c.1622C>T p.Thr541Ile Unk dauSx VUS Vi1 VEDU(GI)		VUS 4+
101.1	m	COL1A1 c.1691G>A p.Arg564His matSx VUS(B1V3L2) Vi2 VEDU(GHI)	ClinV418140	VUS 4+
101.2	m	SALL1 c.1738A>G p.Ile580Val unk VUS (V1) Vi1 VUDUS	ClinV633685	VUDUS
102.1	f	COL1A1 c.2944C>A p.Pro982Thr mat VUS(V1) Vi2 VEDU(GH) J	ClinV388368	VUS 4+
102.2	f	SCN2B c.83G>A p.Arg28Gln patSx VUS(P1) Vi2 VMDUS)	ClinV60770	VMDUS
102.3	f	KCNH2 c.3014G>A p.Arg1005Gln pat LkPath(2V) Vi2 VMDUS	ClinV67461	LkPO VMDUS
103	f	COL1A1 c.3094G>A p.Ala1032Thr Unk VUS(V2) Vi2 VSDU(G)	ClinV432245	VUS 3+
104.1	m	COL1A1 c.3875 p.Asn1292Ser Unk LkPath Vi2 VEDU(GH) J		LkPS 4+
104.2	m	NLRP1 c.1901C>A p.Ser634Thr Unk VUS Vi2 VMDUS		VMDUS
104.3	m	GATA5 c.1067C>T p.Ala356Val Unk VUS Vi1 VUDUS		VUDUS
105.1	m	COL1A2 c.1228G>T p.Ala410Ser patSx VUS Vi2 VSDU(GI) J	ClinV659581	VUS 4+
105.2	m	GNAS c.1093delT p.Cys365AlafsTer39 matSx Path Vi2 VMDUS		PathO VMDUS
106.1	m	COL1A2 c.1295G>A p.Arg432Gln Unk VUS(V3) Vi2 VSDU(G) J	ClinV35934	VUS 4+
106.2	m	COL15A1 c.12 IVS1 6T>G matSx VUS Vi1 VSDUS(GI)		VSDUS
107	f	COL1A2 c.2123G>A p.Arg708Gln matSx LkPath(B4V4L1) Vi2 VEDU(GI)	ClinV17250	LkPS 4+ A1
108	m	COL1A2 c.2123G>A p.Arg708Gln matSx LkPath(B4V4L1) Vi2 VEDU(GHI)	ClinV17250	LkPS 4+
109.1	m	COL1A2 c.2309C>T p.Pro770Leu patSx VUS(V1) Vi2 VEDU(GHI) J	ClinV810133	VUS 4+
109.2	m	SCN9A c.1846G>A p.Gly616Arg patSx VUS(V1P1) Vi2 VEDUS(GI)	ClinV433099	VEDUS
110	f	COL1A2 c.2842C>A p.Arg948Ser patSx VUS(V1) Vi2 VEDU(GI)	ClinV388473	VUS 4+
111	f	COL1A2 c.3482G>T p.Arg1161Leu matSx VUS Vi2 VEDU(GHI)		VUS 4+
111.9	f	BRCA1 c.2475delC p.Asp825EGlufsTer21 pat Path Vi2 VSDUO(G)		PathO VSDUO
112	f	COL2A1 c.0436C>T p.Pro146Ser Unk VUS(V1) Vi2 VEDU(GH)	ClinV1021794	VUS 4+
113	f	COL2A1 c.4034A>C p.Lys1345Thr Unk VUS Vi2 VEDU(GH)	ClinV936146	VUS 4+ G60
114.1	f	COL9A1 c.0876+2dupT IVS8+2dupT Unk Path(V2P1) Vi2 VSDU(G) J	ClinV17194	PathS 4+
114.2	f	SCN10A c.5540G>A p.Arg1847Gln Unk VUS(B1) Vi2 VSDUS(G)	ClinV463268	VSDUS
114.3	f	SNAPC4 c.3378_3385dupGGCCCCAG p.Ala1129GlyfsTer5 Unk VUS Vi2 VMDUS		VMDUS
115	f	COL9A1 c.0876+2T>A IVS8+2T>A Unk VUS(L2P2) Vi2 VEDU(GH)	ClinV374336	VUS 4+
116.1	f	COL9A1 c.1708C>T p.Gln570Ter8 pat LkPath Vi2 VEDU(GH) J	ClinV620574	LkPS 4+
116.2	f	POLG c.3550G>A p.Asp1184Asn pat Path(P2) Vi2 VSDUS(G)	ClinV414709	PathO VSDUS
116.3	f	SETX c.6897dupG p.Phe2300ValfsTer2 c.6897dupG Unk LkPath Vi2 VMDUS	ClinV818014	LkPO VMDUS
117.1	f	COL9A3 c.0086G>T p.Gly29Val Unk VUS Vi2 VSDU(G) J		VUS 4+
117.2	f	CACNA1G c.1463G>A p.Arg488His Unk VUS Vi2 VMDUS		VMDUS
117.3	f	TRPM1 c.296T>C p.Leu99Pro matSx Path Vi2 VMDUS		PathO VMDUS
117.4	f	KMT2D c.7331T>G p.Phe2444Cys Unk VUS Vi2 VMDUS		VMDUS
118	f	COL9A3 c.0184-2A>G IVS3-2A>G Unk dauSx VUS Vi2 VEDU(GHI)	ClinV931460	VUS 4+ Gmany
119.1	f	COL9A3 c.1387G>A p.Gly463Arg Unk VUS Vi2 VEDU(GH) J		VUS 4+
119.2	f	SPTLC2 c.0034_36dupCGC p.Arg12dup Unk VUS Vi2 VMDUS		VMDUS
120.1	f	COL9A3 c.1664G>A p.Arg555Gln Unk VUS(V1) Vi2 VSDU(G)	ClinV339300	VUS 3+
120.2	f	RPS6KA3 c.1246A>C Ile416Leu Unk VUS Vi1 VUDUS		VUDUS
121.1	f	COL9A3 c.1829G>A p.Gly610Glu Unk VUS Vi2 VEDU(GH) J	ClinV426167	VUS 4+
121.2	f	COL12A1 c.5224C>T p.Arg1742Cys Unk VUS(V1) Vi2 VMDUS(G)	ClinV426164	VMDUS
122.1	f	COL11A1 c.1157A>G p.Tyr386Cys pat VUS Vi2 VEDU(GH) J		VUS 4+
122.2	f	FBN1 c.3509G>A p.Arg1170His pat VUS(B15V8P1) Vi2 VSDUS(G)	ClinV16451	VSDUS
122.3	f	EBF3 c.471C>A p.His157Gln DeNovo VUS Vi2 VMDUS (reference 3 below)	ClinV430929	VMDUS
123	f	COL11A1 c.1246 A>G p.Ile416Val het Unk VUS Vi1 VMDU(G)		VUS 2+
124.1	m	COL11A1 c.1961T>C p.Leu654Phe patSx sisSx VUS Vi2 VEDU(GI) J		VUS 4+
124.2	m	MYH2 c.0304G>A p.Val102Met Unk sisSx VUS Vi2 VEDUS(GI)	ClinV429558	VEDUS
125.1	f	COL11A1 c.1961T>C p.Leu654Pro pat broSx Unk VUS Vi2 VEDU(GHI) J		VUS 4+
125.2	f	MYH2 c.0304G>A p.Val102Met Unk broSx VUS Vi2 VEDUS(GI)	ClinV429558	VEDUS
126.1	f	COL11A2 c.3058C>T p.Arg1020Ter patSx LkPath Vi2 VEDU(GHI) J	ClinV423882	LkPS 4+ trans
126.2	f	COL11A2 c.4652G>A p.Arg1551Gln matSx VUS(B4V4) Vi2 VEDUS(GI)	ClinV198337	VEDUS
127.1	m	COL11A2 c.3391A>C p.Arg1131Trp patSx VUS Vi2 VEDU(GI) J		VUS 4+ cis
127.2	m	COL11A2 c.3591A>C p.Gln1197His patSx VUS Vi2 VEDUS(GI)		VEDUS cis
127.3	m	ABCC1 c.0178C>T p.His60Tyr matSx 2dauSx VUS Vi2 VMDUS(G)		VMDUS cis
127.4	m	ABCC1 c.0048+5G>A IVS1+5G>A matSx 2dauSx VUS Vi2 VMDUS(G)		VMDUS cis
128	f	COL11A2 c.4854C>G p.Asp1618Glu mat VUS(V6) Vi2 VSDU(G)	ClinV282710	VUS 3+
129	f	COL27A1 c.62+1G>A IVS1+1G>A Unk Vi2 LkPath Vi2 VEDU(GH)		LkPO 4+
130.1	f	ASPN c.144_152dupTGATGATGA p.Asp48_Asp50dup VUS(V2 Unk Vi2 VSDU(H) J	ClinV419955	VUS 4+
130.2	f	MT-ATP6 m.9025G>A c.499G>A p.Gly167Ser VUS(V1) mat Vi2 VSDUS(G)	HG-U5b2a2 ClinV693057	VSDUS
131.1	f	ASPN c.144_152dupTGATGATGA p.Asp48_Asp50dup Unk VUS(V2) Vi2 VMDU J	ClinV419955	VUS 3+
131.2	f	FLNA c.1555G>A p.Val519Met Unk VUS(V1) Vi2 VSDUS(G)	ClinV1050855	VSDUS
132	f	LMX1B c.0022G>A p.Glu8Lys mat VUS Vi2 VMDU		VUS 2+
133	f	LMX1B c.0751G>A splice exon5 Unk VUS Vi2 VMDU		VUS 2+
134	m	ALPL c.346G>A p.Ala116Thr patSx bro Path(L1P9) Vi2 VEDU(GI)	ClinV13677	PathO 4+
135	f	ARSF c.363delT p.Ala122GlnfsTer4 Unk sonSx VUS Vi2 VSDU(I)		VUS 3+ A1
136	f	PHEX c.1196T>C p.Leu399Ser Unk VUS Vi2 VMDU		VUS 2+
137	f	SKI c.1271C>T p.Pro424Leu matSx VUS (V1) Vi2 VEDU(GI)	ClinV423663	VUS 4+
138	f	TBX6 c.592A>C p.Thr198Pro pat VUS Vi2 VMDU	ClinV452975	VUS 2+
139	f	TBXAS1 c.1060G>T p.Ala354Ser matSx VUS VEDU(GI)		VUS 4+
140.1	f	COL3A1 c.0086_0088delAAG p.Glu29del Unk VUS(V1) Vi2 VEDU(GH) J	ClinV628748	VUS 4+
140.2	f	FLG c.1501C>T p.Arg501Ter Unk Path(1V1L21P) 1.6% Vi2 VSDUS(G)	ClinV16319	PathO VSDUS
140.3	f	MT-CYB m.14900G>A c.154G>A p.Ala52Thr matSx VUS(V1) Vi2 VSDUS(G)	HG-H3 ClinV693788	VSDUS
140.4	f	IFIH1 c.2858A>G p.Asp953Gly mat VUS(V1) Vi2 VMDUS	ClinV1010975	VMDUS
141	f	COL3A1 c.0101A>G p.His34Arg Unk VUS(V3) Vi2 VEDU(GH)	ClinV199751	VUS 4+
142	f	COL3A1 c.0812G>A p.Arg271Gln mat sisSx VUS Vi2 VEDU(GHI)	ClinV161215	VUS 4+
143.1	f	COL3A1 c.1156C>T p.Pro386Ser pat VUS(V4) Vi2 VSDU(G) J	ClinV263816	VUS 4+
143.2	f	MT-CYB m.15776A>T c.1030A>T p.Ser344Cys matSx VUS Vi2 VSDUS(G)	HG-K1c1d MtMap15776A>T	VSDUS
144	m	COL3A1 c.1471C>T p.Arg491Ter patSx Path Vi2 VEDU(GI)		PathS 4+
144.9	m	5q22.3q31.1, 6p22.2p21.2 regions of homozygosity pat VUS Vi0 VNoDUO		VNoDUO
145	f	COL3A1 c.1526G>A p.Arg509His pat VUS(V2) Vi2 VEDU(GH)	ClinV426985	VUS 4+
146.1	f	COL3A1 c.1869+6T>G IVS26+6T>G Unk VUS(V3) Vi2 VEDU(GH) J	ClinV180297	VUS 4+
146.2	f	TFG c.545T>C p.Met182Thr Unk VUS(V2) Vi2 VMDUS	ClinV663351	VMDUS
146.3	f	MT-TV m.1651A>G g.50A>G hetpl-64% UnD VUS(L1) Vi2 VMDUS	HG-I5a MtMap1651	VMDUS
147	f	COL3A1 c.1900C>T p.Pro634Ser mat VUS(V1) Vi2 VSDU(G)	ClinV923776	VUS 3+
148	f	COL3A1 c.2489C>T p.Pro830Leu matSx VUS(1B2V) Vi2 VEDU(GHI)	ClinV263573	VUS 4+
149	f	COL3A1 c.3806A>G p.His1269Arg patSx VUS(1V) Vi2 VEDU(GI)	CLinV263525	VUS 4+
150	f	COL3A1 c.3818A>G p.Lys1273Arg matSx VUS(B4V5) Vi2 VEDU(HI)	ClinV199744	VUS 4+
151	f	COL3A1 c.3818A>G p.Lys1273Arg Unk dauSx VUS(B4V5) Vi2 VEDU(GHI)	ClinV199744	VUS 4+
152.1	f	COL3A1 c.3938A>G p.Lys1313Arg matSx VUS(B10V6) Vi2 VEDU(GHI) J	ClinV161218	VUS 4+
152.2	f	MT-CO3 m.9525G>A c.319G>A p.Ala107Thr hetpl-26% UnD VUS(B1V1) Vi2 VSDUS(G)	HG-J1c2b ClinV693179	VSDUS
152.3	f	SOS1 c.3721A>G p.Lys1241Glu patSx VUS(V2) Vi2 VMDUS	ClinV45368	VMDUS
153.1	m	FBN1 c.1415G>A p.Cys472Tyr Unk VUS(B4V1) Vi2 VSDU(G) J	ClinV228314	VUS 4+ homZ G1
153.2	m	FBN1 c.1415G>A p.Cys472Tyr Unk VUS(B4V1) Vi2 VSDUS(G)	ClinV228314	VSDUS homZ G1
154.1	m	FBN1 c.0619A>T p.Thr207Ser matSx VUS Vi2 VEDU(GI) J	ClinV573035	VUS 4+
154.2	m	FLG c.1501C>T p.Arg501Ter Unk Path(1V 1L 21P) 1.6% Vi2 VSDUS(G)	ClinV16319	PathO VSDUS
155.1	f	FBN1 c.1061C>G p.Thr354Ser patSx LkPath Vi2 VEDU(GHI) J		LkPS 4+
155.2	f	CACNA1A c.6016G>A p.Ala2006Thr pat VUS Vi1 VMDUS(G)		VMDUS
155.3	f	TTR c.88T>C p.Cys30Arg patSx Path(F-V1L2P2) Vi2 VSDUS(I)	ClinV13444	PathO VSDUS
156	f	FBN1 c.1454G>T p.Arg485Leu Unk VUS(V1) Vi2 VEDU(GH)	ClinV197798	VUS 4+
157	f	FBN1 c.1547G>A p.Arg516Gln Unk VUS(3V) Vi2 VEDU(GH)	ClinV190266	VUS 4+
158.1	m	FBN1 c.2773 C>G p.Leu925Val Unk dauSx VUS(V1) Vi1 VSDU(GI) J		VUS 4+ A2
158.2	m	HFE c.845G>A p.Cys282Tyr Unk Path(Pmany) Vi2 VSDUS(G)	ClinV9	PathO VSDUS
159.1	f	FBN1 c.2773C>G p.Leu925Val patSx VUS(V1) Vi1 VSDU(GI) J		VUS 4+
159.2	f	HFE c.845G>A p.Cys282Tyr patSx Path(Pmany) Vi2 VSDUS(G)	ClinV9	PathO VSDUS homZ
159.3	f	HFE c.845G>A p.Cys282Tyr mat Path(Pmany) Vi2 VSDUS(G)	ClinV9	PathO VSDUS homZ
160	f	FBN1 c.3026C>G p.Pro1009Arg mat VUS(3V) Vi2 VSDU(G)	ClinV36061	VUS 3+
161	f	FBN1 c.3466A>G p.Ile1156Val matSx VUS Vi1 VEDU(GHI)		VUS 4+
162.1	f	FBN1 c.3785 G>A p.Arg1262Lys patSx VUS Vi2 VEDU(GHI) J		VUS 4+
162.2	f	MT-CO3 m.9822C>T c.616C>T p.Leu206Phe mat VUS(V1) Vi2 VSDUS(G)	HG-HV0 ClinV693234	VSDUS
163.1	f	FBN1 c.4214T>G p.Leu1405Arg matSx VUS(B7V6) VEDU(GI) J	ClinV200041	VUS 4+
163.2	f	SLC6A2 c.205G>A p.Val69Ile matSx VUS Vi1 VSDUS(GI)		VSDUS
164	f	FBN1 c.4214T>G p.Leu1405Arg matSx VUS(B7V6) Vi2 VEDU(GHI)	ClinV200041	VUS 4+
165.1	f	FBN1 c.6043 G>A p.Asp2015Asn pat sisSx VUS(V2) Vi2 VEDU(GHI) J	ClinV289267	VUS 4+
165.2	f	SCN9A c.1754G>A p.Arg585Lys matSx VUS(V1) Vi2 VSDUS(G)	ClinV574751	VSDUS
165.3	f	MT-CYB m.14831G>C c.85G>C p.Ala29Pro mat VUS(V1) Vi2 VSDUS(G)	HG-H11a1 ClinV693773	VSDUS
166	f	FBN1 c.6164-3C>T IVS50 -3C>T matSx VUS(B4V2) Vi2 VEDU(GHI)	ClinV200074	VUS 4+
167.1	m	FBN1 c.6932G>A p.Arg2311His mat VUS(V1) Vi2 VSDU(G) J	i2 VEDU(GH)	VUS 4+
167.2	m	DBH c.271G>A p.Asp91Gln mat VUS Vi2 VSDUS(G)		VSDUS
168.1	f	FBN1 c.7379A>G p.Lys2460Arg matSx VUS(V7L1) Vi2 VEDU(GI) J	ClinV161239	VUS 4+
168.2	f	MYBPC3 c.2269G>A p.Val757Met matSx VUS(V5) Vi2 VSDUS(G)	ClinV161309	VSDUS
169	m	FBN1 c.8579 A>G p.Asp2860Gly matSx VUS(V3) Vi2 VEDU(GHI)	ClinV200137	VUS 4+ A3
170.1	f	FBN1 c.8579A>G p.Asp2860Gly matSx sonSx VUS(V3) Vi2 VEDU(GHI) J	ClinV200137	VUS 4+
170.2	f	VWF c.7393G>A p.Val2465Met matSx VUS(V1) Vi2 VEDUS(GI)	ClinV806787	VEDUS
170.3	f	PLA2G7 c.0402G>A p.Trp134Ter matSx VUS Vi2 VSDUS(I)	ClinV488845	VSDUS
171.1	f	FBN2 c.2036C>T p.Ser679Phe matSx VUS(V3) Vi2 VEDU(GI) J	ClinV523041	VUS 4+
171.2	f	TRPM4 c.2295dupG p.Arg766AlafsTer193 matSx VUS Vi2 VSDUS(I)		VSDUS
172	f	FBN2 c.2516C>T p.Pro839Leu pat VUS Vi2 VEDU(GH)		VUS 4+
173.1	m	FBN2 c.2801G>A p.Arg934Gln Unk VUS(B2) Vi2 VEDU(GH) J	ClinV213293	VUS 4+ ?cis-trans G37
173.2	m	FBN2 c.6007G>A p.Glu2003Lys Unk VUS(B1) Vi2 VSDUS(G)	ClinV528420	VSDUS ?cis-trans
173.3	m	MYLK c.1159C>A p.Pro387Thr Unk VUS(V1) Vi2 VMDUS	ClinV957717	VMDUS
174.1	m	FBN2 c.4141C>A p.His1381Asn Unk VUS Vi2 VSDU(G) J	ClinV210996	VUS 4+ G92
174.2	m	CLCN1 c.2680C>T p.Arg894Ter Unk VUS(V1L2P11) Vi2 VMDUS	ClinV17545	VMDUS
175	f	FBN2 c.6719A>G p.Asn2240Ser Unk VUS(B5V1) Vi2 VEDU(GH)		VUS 4+
176	f	TGFB2 c.0715A>T p.Ile239Phe Unk VUS Vi2 VSDU(G)	ClinV429546	VUS 3+
177	f	TGFB2 c.0932+1G>A IVS5+1G>A DeNovo dauSx Path(P1) Vi2 VEDU(GHI)	ClinV449107	PathS 4+
178	f	TGFB2 c.0932+1G>A IVS5+1G>A matSx Path(P1) Vi2 VEDU(GI)	ClinV449107	PathS 4+
179	f	TGFB3 c.755-1G>C IVS4 1G>C Unk VUS(V1) Vi2 VEDU(GH)	ClinV623850	VUS 4+
180	f	TGFBR1 c.000-3A>G patSx VUS(V1) Vi1 VSDU(GI)	ClinV626771	VUS 3+
181.1	f	TGFBR1 c.0419C>T p.Ser140Leu mat VUS(V1) Vi2 VEDU(GH) J	ClinV391489	VUS 4+
181.2	f	COL12A1 c.4798T>C p.Tyr1600His patSx VUS(V2) Vi2 VSDUS(G)	ClinV391494	VSDUS
181.3	f	FLNA c.1504G>A p.Asp502Asn mat VUS Vi2 VSDUS(G)		VSDUS
182.1	f	TGFBR1 c.0872A>G p.Tyr291Cys matSx VUS Vi2 VEDU(GI) J		VUS 4+
182.2	f	FLG c.1501C>T p.Arg501Ter pat Path(1V1L21P) 1.6% Vi2 VSDUS(G)	ClinV16319	PathO VSDUS trans
182.3	f	FLG c.9740C>A p.Ser3247Ter mat Path Vi2 VSDUS(G)	ClinV50930	PathO VSDUS trans
183.1	f	TGFBR1 c.1433A>G p.Asn478Ser Unk VUS(V7) Vi2 VSDU(G) J	ClinV161393	VUS 4+
183.2	f	DUOX2 c.0533G>T p.TrpW178Leu Unk VUS(V1) Vi2 VSDUS(G)	ClinV316184	VSDUS
184	f	TGFBR2 c.0452A>T p.Glu151Val matSx VUS(V3) Vi2 VEDU(GHI)	ClinV811924	VUS 4+
185.1	f	TGFBR2 c.0617C>T p.Thr206Met mat VUS(B1V3) Vi2 VSDU(GH) J	ClinV44659	VUS 4+
185.2	f	TNXB c.7699C>T p.Arg2567Cys mat VUS Vi2 VSDUS(G)	ClinV450227	VSDUS
186.1	f	TGFBR2 c.0671G>T p.Arg224Leu Unk VUS Vi2 VEDU(GH) J		VUS 4+
186.2	f	MYO6 c.3815G>A p.Arg1272Gln mat VUS Vi2 VMDUS(G)		VMDUS
186.3	f	LYST c.9473A>G p.Asn3158Ser mat VUS(V2) Vi2 VMDUS)	ClinV642974	VMDUS trans
186.4	f	LYST c.10822A>G p.Thr3608Ala Unk VUS(V1) Vi2 VMDUS	ClinV838305	VMDUS trans
187	f	TGFBR2 c.1653_1665dup13 p.Lys556LeufsTer8 Unk VUS Vi2 VSDU(G) J		VUS 4+
188	f	MED12 c.2093G>A p.Ser698Asn Unk VUS(V1) Vi2 VMDU	ClinV213647	VUS 2+
189	m	MED12 c.4291C>G p.Leu1431Val matSx VUS Vi1 VMDU(I)		VUS 2+
190	f	MYH11 c.4604G>A p.Arg1535Gln Unk VUS(B1V10) Vi2 VEDU(GH)	ClinV180418	VUS 4+
191	f	MYH11 c.5767G>A p.Ala1923Thr patSx sisSx VUS(V3) Vi2 VEDU(GI)	ClinV201092	VUS 4+
192	f	MYH11 c.5767G>A p.Ala1923Thr patSx sisSx VUS(V3) Vi2 VEDU(GI)	ClinV201092	VUS 4+
193	f	PKD1 c.5746G>C p.Ala1916Pro matSx VUS Vi2 VEDU(GHI)		VUS 4+
194	f	PKD1 c.2085dupC p.Ala696ArgfsTer18 matSx Path Vi2 VEDU(GH)		PathO 4+
195.1	f	PKD1L2 c.4621C>T p.Arg1541Cys patSx VUS Vi2 VEDU(HI) J		VUS 4+ trans
195.2	f	PKD1L2 c.4707G>A p.Met1569Ile matSx VUS Vi2 VSDUS(I)		VSDUS trans
196	m	MAT2A c.1066C>T p.Arg356Cys patSx VUS Vi2 VSDU(I)		VUS 3+
197.1	f	COL7A1 c.4048G>T p.Gly1350Trp patSx LkPath Vi2 VEDU(GHI) J		LkPO 4+
197.2	f	NLRP12 c.0268C>G p.Gln90Glu matSx VUS Vi2 VSDUS(G)		VSDUS
198.1	f	COL7A1 c.4373C>T p.Pro1458Leu Unk sonSx Path(B2P1) Vi2 VEDU(GHI) J	ClinV372333	PathO 4+
198.2	f	MAP3K15 c.3686_3687delCA p.Thr1229ArgfsTer13 Unk sonSx VUS Vi2 VSDUS(I)		VSDUS
199.1	f	COL7A1 c.4732G>A p.Gly1568Ser matSx Path Vi2 VEDU(GHI) J		PathO 4+
199.2	f	MT-RNR1 m.1555A>G g.908A>G matSx Path(P1) Vi2 VEDUS(GI)	HG-0J1c1b1a MtMap1555	PathO VEDUS
200.1	f	COL7A1 c.4894C>T p.Arg1632Ter DeNovo Path(P1) Vi2 VEDU(GHI) J	ClinV620088	PathO 4+
200.2	f	SLC12A3 c.2981G>A p.Cys994Tyr patSx Path(P4) Vi2 VMDUS	ClinV448395	PathO VMDUS homZ
200.3	f	SLC12A3 c.2981G>A p.Cys994Tyr mat Path(P4) Vi2 VMDUS	ClinV448395	PathO VMDUS homZ
201	f	COL17A1 c.3821G>A p.Gly1274Glu DeNovo LkPath Vi2 VMDU		LkPO 2+
202.1	f	FLG c.2282_2285delCAGT p.Ser761CysfsTer36 matSx Vi2 Path(V4 L1 P28) 2.2% VEDU(GHI) J	ClinV16320	PathO 4+ homZ
202.2	f	FLG c.2282_2285delCAGT p.Ser761CysfsTer36 patSx Path(V4 L1 P28) 2.2% Vi2 VEDUS(GI)	ClinV16320	PathO VEDUS homZ
202.3	f	DSE c.2761A>G p.Thr921Ala matSx VUS(V1) Vi2 VSDUS(I)	ClinV1030281	VSDUS
203.1	f	FLG c.2282_2285delCAGT p.Ser761CysfsTer36 matSx Path(V4 L1 P28) 2.2% Vi2 VEDU(GHI) J	ClinV16320	PathO 4+ homZ
203.2	f	FLG c.2282_2285delCAGT p.Ser761CysfsTer36 pat Path(V4 L1 P28) 2.2% Vi2 VSDUS(G)	ClinV16320	PathO VSDUS homZ
204.1	f	FLG c.2282_2285delCAGT p.Ser761CysfsTer36 matSx Path(V4 L1 P28) 2.2% Vi2 VEDU(GHI) J	ClinV16320	PathO 4+ homZ
204.2	f	FLG c.2282_2285delCAGT p.Ser761CysfsTer36 pat Path(V4 L1 P28) 2.2% Vi2 VSDUS(G)	ClinV16320	PathO VSDUS homZ
204.3	f	AMPD1 c.567G>T p.Gln189His Unk LkPath(V1L3) Vi2 VMDUS	ClinV197620	LkPO VMDUS
205.1	f	FLG c.0063delA p.Asp22IlefsTer7 mat Path Vi2 VSDU(G) J	inV817480	PathO 4+ trans
205.2	f	FLG c.1501C>T p.Arg501Ter pat Path(1V 1L 12P) 1.6% Vi2 VSDUS(G)	ClinV16319	PathO VSDUS
205.9	f	CHD2 c.825_826+1delAGg (g = first intronic nucleotide) Unk VUS Vi2 VMDUO	NM_001271.3	VMDUO
206	f	FLG c.10430delG p.Arg3477LeufsTer238 matSx Path Vi2 VEDU(GHI)		PathO 4+
207.1	f	FLG c.1501C>T p.Arg501Ter matSx Path(1V 1L 21P) 1.6% Vi2 VEDU(GI) J	ClinV16319	PathO 4+
207.2	f	MYH11 c.0739C>T p.Arg247Cys pat VUS(B13V7) Vi2 VSDUS(G)	ClinV161317	VSDUS
208.1	f	FLG c.1501C>T p.Arg501Ter matSx Path(1V 1L 21P) 1.6% Vi2 VEDU(GHI) J	ClinV16319	PathO 4+
208.2	f	LIG4 c.2592_2595delAATT p.Ile863MetfsTer4 matSx broSx VUS Vi2 VSDUS(I)		VSDUS
209.1	f	FLG c.1501C>T p.Arg501Ter pat Path(1V 1L 21P) 1.6% Vi2 VSDU(G) J	ClinV16319	PathO 4+
209.2	f	CASQ1 c.0845 G>A p.Cys282Tyr matSx Path Vi2 VSDUS(G)		PathO VSDUS
209.3	f	HFE c.0187C>G p.His63Asp pat Path(Pmany) Vi2 VSDUS(G)	ClinV10	PathO VSDUS trans
209.4	f	HFE c.0845G>A p.Cys282Tyr Unk Path(Pmany) Vi2 VSDUS(G)	ClinV9	PathO VSDUS trans
210	f	FLG c.1501C>T p.Arg501Ter Unk Path(1V1L21P) 1.6% Vi2 VEDU(GH)	ClinV16319	PathO 4+
211	f	FLG c.1501C>T p.Arg501Ter Unk Path(1V1L21P) 1.6% Vi2 VEDU(GH)	ClinV16319	PathO 4+
212.1	f	FLG c.1501C>T p.Arg501Ter Unk Path(1V1L21P) 1.6% Vi2 VEDU(GH) J	ClinV16319	PathO 4+
212.2	f	ADGRV1 c.18732_18750del19 p.Tyr6244Ter Unk LkPath Vi2 VMDUS		LkPO VMDUS
213.1	f	FLG c.1501C>T p.Arg501Ter Unk Path(1V 1L 21P) 1.6% Vi2 VEDU(GH) J	ClinV16319	PathO 4+
213.2	f	CACNA1H c.2497A>G p.Thr833Ala matSx VUS Vi2 VSDUS(G)		VSDUS
213.3	f	IGF1R c.2578G>T p.Gly860Ter Unk Path Vi2 VMDUS	ClinV451669	PathO VMDUS
214	f	FLG c.2282_2285delCAGT p.Ser761CysfsTer36 mat Path(V4L1P28) 2.2% Vi2 VSDU(G)	ClinV16320	PathO 3+
215.1	f	FLG c.2282_2285delCAGT p.Ser761CysfsTer36 mat Path(V4L1P28) 2.2% Vi2 VEDU(GH) J	ClinV16320	PathO 4+
215.2	f	MFN2 c.982G>A p.Ala328Thr mat VUS(V1) Vi2 VMDUS	ClinV1019543	VMDUS
216	f	FLG c.2282_2285delCAGT p.Ser761CysfsTer36 matSx Path(V4L1P28) 2.2% Vi2 VEDU(GHI)	ClinV16320	PathO 4+
217	f	FLG c.2282_2285delCAGT p.Ser761CysfsTer36 matSx Path(V4L1P28) 2.2% Vi2 VEDU(GI)	ClinV16320	PathO 4+
218	f	FLG c.2282_2285delCAGT p.Ser761CysfsTer36 matSx Path(V4L1P28) 2.2% Vi2 VEDU(GHI)	ClinV16320	PathO 4+
219	f	FLG c.2282_2285delCAGT p.Ser761CysfsTer36 matSx Path(V4L1P28) 2.2% Vi2 VEDU(GHI)	ClinV16320	PathO 4+
220	f	FLG c.2282_2285delCAGT p.Ser761CysfsTer36 matSx Path(V4L1P28) 2.2% Vi2 VEDU(GHI)	ClinV16320	PathO 4+
221	f	FLG c.2282_2285delCAGT p.Ser761CysfsTer36 matSx Path(V4L1P28) 2.2% Vi2 VEDU(GHI)	ClinV16320	PathO 4+
222	f	FLG c.2282_2285delCAGT p.Ser761CysfsTer36 pat Path(V4L1P28) 2.2% Vi2 VEDU(GH)	ClinV16320	PathO 4+
223.1	m	FLG c.2282_2285delCAGT p.Ser761CysfsTer36 pat Path(V4L1P28) 2.2% Vi2 VEDU(GH) J	ClinV16320	PathO 4+
223.2	m	MT-CO1 m.6855G>A c.952G>A p.Val318Ile hetpl-11% UnD VUS(V1) Vi1 VMDUS(G)	HG-V3 ClinV692676	VMDUS
224	f	FLG c.2282_2285delCAGT p.Ser761CysfsTer36 patSx Path(V4L1P28) 2.2% Vi2 VEDU(GI)	ClinV16320	PathO 4+
225	f	FLG c.2282_2285delCAGT p.Ser761CysfsTer36 patSx Path(V4L1P28) 2.2% Vi2 VEDU(GHI)	ClinV16320	PathO 4+
226.1	m	FLG c.2282_2285delCAGT p.Ser761CysfsTer36 patSxPath(V4L1P28) 2.2% Vi2 VEDU(GI) J	ClinV16320	PathO 4+
226.2	m	MT-ND1 m.3388C>A c.82C>A p.Leu28Met matSx VUS(B1V2) Vi2 VSDUS(G)	HG-H2a2b1 ClinV29998	VSDUS
227	f	FLG c.2282_2285delCAGT p.Ser761CysfsTer36 Unk Path(V4L1P28) 2.2% Vi2 VSDU(G)	ClinV16320	PathO 3+
228	m	FLG c.6109C>T p.Arg2037Ter pat Path Vi2 VSDU(G)	ClinV280166	PathO 3+
228.9	m	SI c.4407-1G>A IVS37-1G>A mat LkPath Vi2 VMDUO		LkPO VMDUO
229.1	f	FLG c.9740C>A p.Ser3247Ter matSx Path(L2) VUS Vi2 VEDU(GHI) J	ClinV50930	PathO 4+
229.2	f	ENG c.1434A>T p.Arg478Ser Unk VUS(V1) Vi2 VMDUS	ClinV573890	VMDUS
230.1	f	GJB2 c.0035delG p.Gly12ValfsTer2 matSx Path(P2) Vi2 VEDU(GHI) J	ClinV590275	PathO 4+ trans
230.2	f	GJB2 c.0416G>A p.Ser139Asn pat LkPath(B1L2P7) Vi2 VSDUS(G)	ClinV 44749	LkPO VSDUS trans
231.1	f	GJB2 c.0035delG p.Gly12ValfsTer2 Unk Path(P2) Vi2 VEDU(GH) J	ClinV590275	PathO 4+
231.2	f	TNFRSF13B c.0310T>C p.Cys104Arg Unk dauSx Path(B2V4L3P4) Vi2 VMDUS	ClinV5302	PathO VMDUS
231.91	f	CFTR c.1521_1523delCTT p.F508del mat Path Vi2 VSDUO(G)	ClinV7105	PathO VSDUO trans
231.92	f	CFTR c.0890G>A p.Arg297Gln Unk VUS(B1V7) Vi2 VSDUO(G)	ClinV54082	VSDUO trans
231.93	f	CFTR c.0221G>A p.Arg74Gln Unk VUS(B1V6) Vi2 VSDUO(G)	ClinV53456	VSDUO trans
232.1	f	GJB2 c.0101T>C p.Met34Thr mat dauSx Path(B4V3L4P24) 2% Vi2 VEDU(GHI) J	ClinV17000	PathO 4+
232.2	f	MEFV c.2230G>T p.Ala744Ser Unk 2son(Sx) Path(V3L3P11) Vi2 VSDUS(G)	ClinV2548	PathO VSDUS
232.3	f	PRKAG2 c.786G>A p.Met262Ile Unk VUS Vi2 VMDUS	ClinV546193	VMDUS
233.1	f	GJB2 c.0101T>C p.Met34Thr mat Path(B4V3L4P24) 2% Vi2 VSDU(G) J	ClinV17000	PathO 4+
233.2	f	CHRNE c.1353_1354insG p.Asn452GlufsTer4 mat Path Vi2 VMDUS		PathO VMDUS
233.3	f	ATP7A c.2531G>A p.Arg844His pat VUS Vi2 VMDUS	ClinV243112	VMDUS
234	f	GJB2 c.269T>C p.Leu90Pro mat sonSx Path(B2P29) Vi2 VEDU(GHI)	ClinV17016	PathO 4+
235	f	WNT10A c.0321C>A p.Cys107Ter matSx broSx Path(P12) Vi2 VEDU(GI)	ClinV4461	PathO 4+
236	f	WNT10A c.0487C>T p.Arg163Trp Unk Path(B1V4) Vi2 VSDU(G)	ClinV189351	PathO 3+
237.1	f	WNT10A c.0682T>A p.Phe228Ile matSx Path(B4V2L1P4) Vi2 VEDU(GI) J	ClinV4462	PathO 4+ homZ
237.2	f	WNT10A c.0682T>A p.Phe228Ile patSx Path(B4V2L1P4) Vi2 VEDUS(GI)	ClinV4462	PathO VEDUS homZ
238.1	f	WNT10A c.0682T>A p.Phe228Ile Unk Path(B4V2L1P4) Vi2 VEDU(G) J	ClinV4462	PathO 4+
238.2	f	MT-TE m.14691C>G g.18C>G UnD VUS(B1) Vi1 VMDUS(G)	HG-H1 MtMap14691C>G	VMDUS
239	f	MBTPS2 c.1523A>G p.Asn508Ser Unk sonSx Path(P1) Vi2 VSDU(I)	ClinV29956	PathO 3+
240	m	MBTPS2 c.1523A>G p.Asn508Ser matSx Path(P1) Vi2 VSDU(I)	ClinV29956	PathO 3+
241.1	f	EDA1 c.206G>T p.Arg69Leu matSx Path(B5 V2 P2) Vi2 VEDU(GHI) J	ClinV11032	PathO 4+
241.2	f	MT-CO3 m.9804G>T c.598G>T p.Ala200Ser UnD sonSx VUS(V1) Vi2 VSDUS(G)	HG-U5b2a1a ClinV693230	VSDUS
241.3	f	MT-RNR2 m.2206C>T g.536C>T UnD sonSx VUS Vi1 VMDUS(G)	HG-U5b2a1a MtMap2206C>T	VMDUS
241.4	f	FBN1 c.5343C>T p.Val1781Val Unk VUS Vi0 VUDUS(G)		VUDUS
242	f	EFEMP2 c.112_160+25del74insT mat LkPath Vi2(splice) VMDU	ce) VSDU(G)	LkPS 2+
243	f	FBLN5 c.882C>G p.His294Gln Unk VUS Vi2 VMDU		VUS 2+
244.1	m	RIN2 c.1004C>G p.Pro335Arg Unk VUS(B1V1) Vi2 VEDU(GH)	ClinV436539	VUS 4+ ?cis-trans G60
244.2	m	RIN2 c.1045C>T p.Pro349Ser Unk VUS(B2V1) Vi2 VSDUS(G)	ClinV436540	VSDUS ?cis-trans
245	f	RTEL1 c.420G>A p.Trp140Ter mat LkPath(V1) Vi2 VSDU(H)	ClinV556601	LkPO 3+		0.996479
246	f	SCN9A c.0713T>C p.Leu238Ser pat VUS Vi2 VEDU(GH)		VUS 4+
247.1	f	SCN9A c.0817C>T p.His273Tyr matSx VUS Vi2 VEDU(GI) J		VUS 4+
247.2	f	MYBPC3 c.1624+4A>T IVS17+4A>T matSx Path(V1L1P7) Vi2 VEDUS(GI)	ClinV42556	PathO VEDUS
248	f	SCN9A c.1643G>A p.Arg548Gln Unk VUS(V1) Vi2 VSDU(G)	ClinV471088	VUS 3+
249	f	SCN9A c.3387A>C p.Glu1129Asp Unk VUS Vi2 VEDU(GH)	ClinV961999	VUS 4+
250	f	SCN9A c.3387A>T p.Glu1129Asp Unk VUS(V1) Vi2 VSDU(G)	ClinV961999	VUS 3+
251.1	f	SCN9A c.4787C>T p.Thr1596Ile pat VUS(V4) Vi2 VEDU(GH) J	ClinV130271	VUS 4+
251.2	f	MT-CYB m.15357G>A c.611G>A p.Gly204Glu hetpl-2% UnD LkPath(V1) Vi2 VSDUS(G)	HG-K1a ClinV693871	LkPO VSDUS
252.1	f	SCN9A c.892G>A p.Asp298Asn matSx VUS(V1) Vi2 VEDU(GI) J	ClinV373380	VUS 4+
252.2	f	VWF c.7988G>C p.Arg2663Pro pat VUS Vi2 VSDUS(G)		VSDUS
253	f	SCN10A c.1090C>G p.Gln364Glu matSx VUS Vi2 VEDU(GHI)		VUS 4+
254	m	SCN10A c.1789T>C p.Ser597Pro patSx sisSx VUS Vi2 VEDU(GI)		VUS 4+
255.1	f	SCN10A c.3859G>A p.Val1287Thr matSx VUS(B2V1) Vi2 VEDU(GI) J	ClinV95402	VUS 4+
255.2	f	RIN2 c.2627T>C p.Ile876Thr matSx sisSx VUS(V1) Vi2 VEDUS(GI)	ClinV425267	VEDUS
256	f	SCN10A c.5479_5481delGAG p.Glu1827del Unk VUS(V1) Vi2 VEDU(GH)	ClinV660254	VUS 4+
257	f	SCN10A c.5548C>T p.Gln1850Ter matSx VUS(V1) Vi2 VEDU(GHI)	ClinV430247	VUS 4+
258.1	f	SCN11A c.1100A>G p.Gln367Arg Unk VUS Vi2 VSDU(G) J		VUS 4+
258.2	f	LPIN1 c.1162C>T p.Arg388Ter Unk Path(P1) Vi2 VSDUS(G)	ClinV4911	PathO VSDUS
259.1	f	SCN11A c.2513G>A p.Arg838Gln matSx VUS(V1) Vi2 VSDU(G) J	ClinV541570	VUS 4+
259.2	f	AGRN c.6019A>G p.Lys2007Glu matSx VUS(V1) Vi2 VSDUS(I)	ClinV385926	VSDUS
260.1	f	SCN11A c.4376C>T p.Pro1459Leu patSx VUS Vi2 VEDU(GI) J		VUS 4+
260.2	f	VWF c.5801T>G p.Val1934Gly matSx VUS(L1) VSDUS(G)	ClinV627336	VSDUS
261	f	SCN11A c.5051A>T p.Asp1684Val matSx VUS(V1) Vi2 VEDU(GHI)	ClinV972941	VUS 4+
262.1	f	AARS1 c.0581G>A p.Arg194Gln Unk dauSx VUS Vi1 VEDU(GHI)	ClinV385892	VUS 4+
262.2	f	DOK7 c.1171>A p.Gly391Arg Unk dauSx VUS Vi2 VSDUS(I)		VSDUS
263.1	m	AARS1 c.1244A>G p.Tyr415Cys matSx VUS Vi2 VEDU(GI)	ClinV387319	VUS 4+
263.2	m	DYNC1H1 c.8486C>T p.Ala2829Val Unk patSx VUS Vi2 VSDUS	linV1043927	VSDUS
264	f	AARS1 c.1588G>A p.Asp530Asn patSx VUS Vi2 VEDU(GHI)		VUS 4+
265.1	m	FIG4 c.1051G>C p.Asp351His mat sisSx mgmSx VUS(V2) Vi2 VEDU(GI) J	ClinV245776	VUS 4+
265.2	m	ANK3 c.8773T>G p.Ser2925Ala patSx VUS Vi2 VMDUS		VMDUS
266	f	FIG4 c.1051G>C p.Asp351His mat broSx mgmSx VUS(V2) Vi2 VEDU(GHI)	ClinV245776	VUS 4+
267.1	f	FIG4 c.2547 1G>A IVS22 1G>A mat Path Vi2 VSDU(G) J		PathO 4+
267.2	f	HMBS c.500G>A p.Arg167Gln matSx Path (V1P3) Vi2 VSDUS(G)	ClinV1446	PathO VSDUS
267.3	f	LIFR c.506A>T p.Asn169Ile mat VUS Vi2 VMDUS		VMDUS
268	f	PMP22 17p12dup arr 1.33 Mb cgh 17p12(14090300-15415713)x3 pat Path Vi2 VEDU(GH)	Frequent	PathO 4+
269	f	PMP22 17p12dup arr 1.33 Mb cgh 17p12(14090300-15415713)x3 Unk Path Vi2 VEDU(GH)	Frequent	PathO 4+ 17dup 4+
270.1	f	BSCL2 c.1184G>A p.Cys395Tyr matSx VUS Vi2 VEDU(GI) J	ClinV835390	VUS 4+
270.2	f	DCHS1 c.4133C>A p.Thr1378Asn matSx VUS Vi2 VSDUS(I)		VSDUS
270.3	f	NLRP12 c.1735C>A p.Leu579Ile patSx VUS Vi1 VMDUS(G)		VMDUS
271	f	LMNA c.1262T>C p.Leu421Pro matSx VUS(V3) Vi2 VEDU(GI)	ClinV66798	VUS 4+
272	f	MARS c.319G>A p.Gly107Ser Unk VUS Vi2 VMDU		VUS 2+
273.1	f	MFN2 c.1403G>A p.Arg468His Unk VUS(B6V3P1) Vi2 VEDU(GH) J	ClinV2282	VUS 4+
273.2	f	CHRNA1 c.760C>T p.Arg254Cys c.760C>T Unk VUS Vi2 VMDUS		VMDUS
274.1	f	MME c.2129A>T p.Asp710Val Unk VUS Vi2 VEDU(GH) J		VUS 4+
274.2	f	MT-ND2 m.5127A>G c.658A>G p.Asn220Asp UnD VUS(B1) Vi2 VSDUS(G)	HG-A2 ClinV692547	VSDUS
275.1	f	FIG4 c.1051G>C p.Asp351His Unk gsonSx gdauSx dauSx VUS(V2) Vi2 VEDU(GI) J	ClinV245776	VUS 4+
275.2	f	SH3TC2 c.2860C>T p.Arg954Ter Unk Path(L2P19) Vi2 VMDUS	ClinV2482	PathO VMDUS
275.3	f	NOTCH3 c.274G>C p.Val92Leu Unk dauSx VUS Vi1 VMDUS(G)		VMDUS
276	f	HMBS c.160A>C p.Ile54Leu Unk dauSx VUS(V2) Vi1 VSDU(GI)	ClinV450425	VUS 3+
277	f	HMBS c.655G>A p.Ala219Thr UnK LkPath Vi2 VSDU(G)	ClinV42225	LkPO 3+
278.1	f	HMBS c.674G>A p.Arg225Gln matSx VUS(V1) Vi2 VEDU(GI) J	ClinV161253	VUS 4+
278.2	f	GUCY2C c.467C>T p.Thr156Ile matSx VUS Vi2 VSDUS(I)	ClinV432841	VSDUS
279	f	HMBS c.794T>C p.Val265Ala Unk dauSx VUS Vi1 VEDU(GHI)		VUS 4+
279.9	f	PMS2 c.0765 C>A p.Tyr255Ter mat Path(P7) Vi2 VMDUO	ClinV183716	PathO VMDUO
280	f	HMBS c.794T>C p.Val265Ala matSx VUS Vi2 VEDU(GHI)		VUS 4+
281	f	ALAD c.100C>A p.Pro34Thr Unk VUS Vi2 VMDU		VUS 2+
282.1	f	CPOX c.487G>T p.Val163Leu Unk VUS(B1V1) Vi2 VSDU(G) J	ClinV346983	VUS 4+
282.2	f	GDF1 c.681C>A p.Cys227Ter matSx Path(B1P3) Vi2 VMDUS	ClinV6747	PathO VMDUS
282.3	f	SERPINA6 c.967G>T p.Asp323Tyr matSx VUS Vi2 VMDUS		VMDUS
283.1	f	PPOX c.367T>A p.Ser123Thr matSx VUS Vi2 VEDU(GHI) J	ClinV424524	VUS 4+
283.2	f	MT-CYB m.15341T>C c.595T>C p.Phe199Leu matSx VUS(B1) Vi2 VEDUS(GI)	ClinV693870	VEDUS
284.1	f	HFE c.0187C>G p.His63Asp mat Path (Pmany) Vi2 VSDU(G) J	ClinV10	PathO 4+ trans
284.2	f	HFE c.0845G>A p.Cys282Tyr pat Path(Pmany) Vi2 VSDUS(G)	ClinV9	PathO VSDUS trans
285.1	m	HFE c.0187C>G p.His63Asp mat Path(Pmany) Vi2 VSDU(G) J	ClinV10	PathO 3+ trans
285.2	m	HFE c.0845G>A p.Cys282Tyr pat Path(Pmany) Vi2 VSDUS(G)	ClinV9	PathO VSDUS trans
286	m	HFE c.845G>A p.Cys282Tyr Unk Path(Pmany) Vi2 VSDU(G)	ClinV9	PathO 3+
287	m	SLC6A2 c.0046G>C p.Gly16Arg Unk VUS Vu2 VSDU(G)		VUS 3+
288	f	SLC6A2 c.1167C>G p.Ile389Met Unk VUS Vi2 VSDU(G)		VUS 3+
289.1	f	SLC6A2 c.1824G>C p.Gln608His Unk VUS Vi2 VSDU(G) J		VUS 4+
289.2	f	VWF c.1922C>T p.Ala641Val Unk VUS(L1V3) Vi2 VSDUS(G)	ClinV100196	VSDUS
290.1	f	SLC6A8 c.1162G>A p.Ala388Thr Unk VUS(B2V1) Vi2 VMDU J	ClinV436771	VUS 3+ G150
290.2	f	ODC1 c.1039G>A p.Asp347Asn Unk VUS Vi2 VMDUS(G)		VMDUS
291	f	ATL1 c.862+6T>C IVS8+6T>C Unk VUS Vi2 VMDU		VUS 2+
292	f	SPTLC2 c.0756+3A>G IVS5+3A>G Unk VUS Vi2 VEDU(GH)		VUS 4+
293.1	m	TRPA1 c.327C>A p.Asn109Lys pat VUS(B1) Vi2 VSDU(G)	ClinV719421	VUS 3+
293.2	m	TMPRSS6 c.2122G>T p.Ala708Ser DeNovo VUS Vi2 VMDUS		VMDUS
293.3	m	AGL c.334A>G p.Ile112Val matSx VUS(B2V3) Vi1 VUDUS	ClinV291324	VUDUS
294	m	NTRK1 c.0145C>G p.Arg49Gly patSx VUS Vi2 VEDU(GI)		VUS 4+
295.1	m	NTRK1 c.0053G>A p.Gly18Glu pat VUS(B6V1) Vi2 VEDU(GH) J	ClinV193129	VUS 4+
295.2	m	COLQ c.737G>C p.Gly246Ala pat VUS(V3) VMDUS	ClinV468347	VMDUS
295.3	m	SURF1 c.0745A>G P.Asn249Asp Unk VUS Vi2 VMDUS		VMDUS
295.4	m	CEACAM16 c.508G>A p.Ala170Thr Unk VUS(B3) Vi1 VUDUS	ClinV226508	VUDUS
296.1	f	CACNA1H c.2708G>A p.Arg903His Unk VUS(V1) Vi2 VEDU(GH) J	ClinV379738	VUS 4+
296.2	f	IKZF2 c.11_12delAG p.Glu4GlyfsTer3 Unk VUS Vi2 VMDUS		VMDUS
297.1	m	CACNA1H c.4484T>A p.Met1495Lys Unk sonSx VUS Vi2 VEDU(GHI) J	ClinV430231	VUS 4+
297.2	m	MT-ND4 m.11360A>G c.601A>G p.Met201Val matSx VUS(V3) Vi2 VSDUS(G)	HG-H1j ClinV523304	VSDUS
297.3	m	UBE4B c.3867G>C p.Gln1289His Unk VUS Vi2 VMDUS		VMDUS
298.1	f	CHRND c.1204G>A p.Glu402Lys Unk LkPath(V1) Vi2 VSDU(H) J	ClinV189817	LkPO 4+
298.2	f	ACADVL c.865G>A p.Gly289Arg Unk Path(P4L2) Vi2 VMDUS	ClinV370981	PathO VMDUS
299	f	GSN c.559G>A Asp187Asn matSx VUS Vi2 VEDU(HI)		VUS 4+ A1
300.1	f	DBH c.1804C>T p.Arg602Ter pat Path Vi2 VMDU J	ClinV449010	PathO 3+
300.2	f	NTRK1 c.0053G>A p.Gly18Glu pat VUS(B6V1) Vi2 VSDUS(G)	ClinV193129	VSDUS trans
300.3	f	NTRK1 c.2057G>T p. Arg686Arg DeNovo Vi0 VUS VUDUS(G)		VUDUS trans
301	f	IKBKAP c.2543C>A p.Thr848Asn Unk VUS Vi2 VEDU(GH)		VUS 4+
302	f	KIF26A c.5352_5362del11 p.Glu1785AlafsTer15 DeNovo dauSx VUS Vi2 VEDU(GHI)		VUS 4+
303	f	MEN1 c.695G>T p.Arg232Leu Unk VUS Vi2 VSDU(H)		VUS 3+
304	f	NR3C1 c.0088T>C p.Tyr30His DeNovo VUS(B1V1) Vi2 VMDU	ClinV760048	VUS 2+
305.1	f	SERPINA6 c.967G>T p.Asp323Tyr mat dauSx VUS Vi2 VSDU(I) J		VUS 4+ A1
305.2	f	GDF1 c.681C>A p.Cys227Ter mat dauSx Path(B1P3) Vi2 VSDUS(I)	ClinV6747	PathO VSDUS
306	m	GSN c.1988A>G p.Asp663Gly patSx VUS Vi2 VSDU(I)		VUS 3+
307.1	m	GSN c.1988A>G p.Asp663Gly sonSx matSx VUS Vi2 VSDU(I) J		VUS 4+
307.2	m	MT-ND1 m.3778G>A c.472G>A p.Gly158Ser hetpl-14% UnD VUS Vi2 VSDUS(G)	HG-H1bp	VSDUS
307.3	m	MT-CO3 m.9909T>C c.703T>C p.Phe235Leu UnD VUS(B1V1) Vi2 VSDUS(G)	HG-H1bp ClinV693246	VSDUS
307.4	m	MT-TG m.10003T>C g.13T>C UnD VUS Vi2 VSDUS(G)	HG-H1bp	VSDUS
308	m	CUL3 c.1708-2A>G IVS12-2A>G DeNovo LkPath Vi2 VSDU(H)		LkPO 3+
309	m	MAP3K15 c.3686_3687delCA p.Thr1229ArgfsTer13 matSx VUS Vi2 VEDU(HI)		VUS 4+
310	m	RET c.341C>A p.Arg114His Unk Path Vi2 VMDU		PathO 2+
311.1	f	SCN4A c.3404G>A p.Arg1135His Unk Path(P3) Vi2 VSDU(H) J	ClinV143201	PathO 4+
311.2	f	FGG c.1285G>T p.Gly429Trp Unk VUS Vi2 VMDUS		VMDUS
312.1	f	SCN4A c.3835A>G p.Ile1279Val matSx VUS(V1) Vi1 VSDU(HI) J	ClinV423775	VUS 4+
312.2	f	MYH2 c.1334G>T p.Arg445Leu matSx VUS(V1) Vi2 VEDUS(GI)	ClinV423776	VEDUS
313	f	PIEZO2 c.1535G>A p.Ser512Asn pat VUS Vi2 VSDU(H)	ClinV432484	VUS 3+
314.1	f	PIEZO2 c.6061A>T p.Ile2021Phe patSx VUS Vi2 VEDU(GH) J		VUS 4+
314.2	f	MT-CO3 m.9612G>C c.406G>C p.Val136Leu matSx VUS Vi1 VMDUS(G)	HG-A2d MtMap9612G>C	VMDUS
315.1	f	CACNA1S c.1583G>A p.Arg528His patSx Path(P8) Vi2 VEDU(HI) J	ClinV17625	PathO 4+
315.2	f	MT-ND5 m.13763C>T c.427C>T p.Ser476Phe matSx VUS(B1) Vi2 VSDUS(G)	HG-T2b6a ClinV693604	VSDUS
315.3	f	G6PC c.0079delC p.Gln27ArgfsTer9 pat Path(P8) Vi2 VMDUS	ClinV21062	PathO VMDUS trans
315.4	f	G6PC c.370G>A p.Ala124Thr mat LkPath(L1P2) Vi2 VMDUS	ClinV12006	LkPO VMDUS trans
316	f	CACNA1S c.1882G>A p.Gly628Ser mat VUS(V1) Vi2 VMDU	ClinV422240	VUS 2+
317	m	CACNA2D1 c.3272delT p.Leu1091TyrfsTer10 mat VUS Vi2 VSDU(H)		VUS 3+
318	f	ANO3 c.704A>G p.Tyr235Cys matSx VUS(V2) Vi2 VEDU(HI)	ClinV388790	VUS 4+
319	f	HJV (HFE2) Del exons 3-4 Unk VUS Vi2 VMDU		VUS 2+
320.1	f	PYGM c.1859T>C p.Ile620Thr patSx VUS(V3) Vi2 VSDU(I) J	ClinV877372	VUS 4+
320.2	f	CKAP5 c.4010delA p.Asn1337ThrfsTer1 DeNovo VUS Vi2 VMDUS		VMDUS
321.1	f	ATP7A c.2019_2021dupTAT p.Val673_Met674insiIe Unk VUS Vi2 VSDU(H) J		VUS 4+
321.2	f	MT-CO3 m.9214A>G c.8A>G p.His3Arg mat VUS(B1) Vi2 VSDUS(G)	HG-K1a4a1a2b ClinV693127	VSDUS
322	f	PPT1 c.169dupA p.Met57AsnfsTer45 matSx Path(L2P5) Vi2 VSDU(I)	VSDU(I) ClinV56182alt ClinV56182	PathO 3+
323	f	UGGT2 c.2821C>T p.Arg941Ter Unk 3dauSx VUS Vi2 VSDU(I)		VUS 3+
324	f	ABCA4 c.3113C>T p.Ala1038Val Unk dauSx sonSx Path(L1) Vi1 VMDU(I)	ClinV7901	PathO 2+
325	f	COL18A1 c.3514_3515delCT p.Leu1172ValfsTer72 Unk Path Vi2 VMDU J		PathO 3+
325.9	f	PEX6 c.1841delT p.Leu614ArgfsTer5 Unk Path(L1P1) Vi2 VMDUO	ClinV217426	PathO VMDUO
326	f	RS1 c.288G>A p.Trp96Ter mat Path(V1) Vi2 VSDU(H)	ClinV98926	PathO 3+
327.1	f	ADGRV1 c.0449A>G p.Asn150Ser patSx VUS VEDU(HI) J		VUS 4+ trans
327.2	f	ADGRV1 c.10697T>C p.Ile3566Thr matSx VUS(V2) Vi2 VSDUS(I)	ClinV211097	VSDUS trans
328	f	ZFHX3 c.5675_5678delAGAG p.Glu1892GlyfsTer21 DeNovo VUS Vi2 VSDU		VUS 3+
329	f	PRRT2 c.644C>G p.Pro215Arg patSx VUS(B3) 0.8-0.9% Hispanic frequency Vi2 VSDU(I)	ClinV206688	VUS 3+
330.1	f	VPS13C c.10954C>T p.Arg3652Ter matSx LkPath(V1) Vi2 VEDU(HI) J	ClinV870544	LkPO 4+ trans
330.2	f	VPS13C c.7636C>T p.Gln2546Ter pat LkPath Vi2 VMDUS		LkPO VMDUS trans
331	f	GUCY2C c.611+5G>A IVS4+5G>A mat VUS Vi2 VSDU(H)		VUS 3+
331.9	f	CNKSR2 c.2345A>G p.His782Arg DeNovo VUS Vi2 VMDUO		VMDUO
332	f	FOXP2 c.2003+2dupT IVS16+2dupT pat LkPath Vi2 VSDU(H)		LkPO 3+
333	f	DLGAP3 c.2255C>A p.Thr752Asn mat VUS Vi2 VSDU(H)		VUS 3+
334	f	SYMPK c.575_576dupTC p.Thr193SerfsTer62 DeNovo VUS Vi2 VSDU(H)		VUS 3+
334.91	f	DNAH10 c.11509C>T p.Arg3837Cys mat VUS Vi2 VMDUO		VMDUO homZ
334.92	f	DNAH10 c.11509C>T p.Arg3837Cys pat VUS Vi2 VMDUO		VMDUO homZ
335	m	L1CAM p.Val421Ile c.1261G>A matSx mgmSx VUS Vi1 VEDU(GHI)		VUS 4+ A1
336	m	BCORL1 c.220delG p.Ala74Glnfs42 matSx VUS Vi2 VEDU(HI)	ClinV420626	VUS 4+
336.91	m	SYN1 c.1711G>A p.Gly571Ser matSx VUS(V1) Vi2 VSDUO(I)	ClinV1037249	VSDUO
336.92	m	2q33.2 dup 0.90Mb pat LkPath Vi0 VNoDUO	ID-associated CNV in few patients	LkPO VNoDUO
337	f	UBE4B c.3867G>C p.Gln1289His Unk sonSx VUS Vi2 VSDU(I)		VUS 3+
338	f	STXBP1 c.794+5G>A IVS9+5G>A DeNovo Path(P1) Vi2 VMDU	ClinV379533	PathO 2+
339	f	TCF20 c.2555C>T p.Ser852Leu mat VUS Vi2 VMDU		VUS 2+
340	m	COL6A1 c.0641C>T p.Thr214Met patSx VUS(V2) Vi2 VEDU(GI)	ClinV595565	VUS 4+
341	f	COL6A1 c.0928_930delAAG p.Lys310del DeNovo Path(P1) Vi2 VSDU(G)	ClinV285482	PathO 3+
342	f	COL6A1 c.1553C>A p.Thr518Asn matSx sonSx VUS Vi2 VEDU(GHI)	ClinV290085	VUS 4+
343	f	COL6A1 c.2915T>C p.Val972Ala Unk VUS Vi2 VEDU(GH)	ClinV429502	VUS 4+
344.1	f	COL6A2 c.0950 G>A p.Arg317His patSx VUS Vi2 VEDU(GI) J		VUS 4+
344.2	f	MT-RNR1 m.0931C>T g.284C>T matSx VUS Vi1 VMDUS(G)	HG-W1 MtMap931C>T	VMDUS
345.1	f	COL6A2 c.1817-2dupA IVS24-2dupA Unk VUS Vi2 VEDU(GH) J		VUS 4+
345.2	f	MORC2 c.863delC p.Ala288GlyfsTer5 Unk VUS Vi2 VMDUS		VMDUS
346.1	f	COL6A3 c.1688A>G p.Asp563Gly patSx VUS Vi2 VEDU(GI) J	ClinV598196	VUS 4+
346.2	f	CASQ1 c.1061C>T p.Ala354Val matSx VUS Vi2 VSDUS(G)		VSDUS
346.3	f	SYNE2 c.2270T>C p.Leu757Ser patSx VUS(B1V1) Vi2 VSDUS(I)	ClinV313494	VSDUS
346.4	f	LITAF c.146C>T Thr49Met matSx VUS(B2V1P1) Vi2 VMDUS	ClinV215840	VMDUS
347	f	COL6A3 c.2627C>T p.Ala876Val Unk VUS(V2) Vi1 VSDU(GH)	ClinV598196	VUS 3+
348	f	COL6A3 c.3806C>T p.Thr1269Ile patSx VUS Vi2 VEDU(GHI)	ClinV424061	VUS 4+
349.1	f	COL6A3 c.4252_4254delAAG p.Lys1418del matSx VUS(V1) Vi2 VEDU(GHI) J	ClinV598196	VUS 4+
349.2	f	MT-RNR2 m.3171C>A g.1501C>A matSx VUS Vi1 VSDUS(GI)	HG-H3b1b1 MtMap3171C>A	VSDUS
349.3	f	CLCN1 c.689G>A p.Gly230Glu matSx Path(P6) Vi2 VSDUS(I)	ClinV17532	PathO VSDUS
350	f	COL6A3 c.5359G>A p.Gly1787Arg Unk VUS Vi2 VSDU(G)		VUS 3+
351.1	m	COL12A1 c.0163T>G p.Tyr55Asp Unk VUS Vi2 VEDU(GH) J	ClinV449544	VUS 4+
351.2	m	DSEL c.1002_1017dup16 p.Ala340LysfsTer11 Unk VUS Vi2 VMDUS	ClinV449545	VMDUS
351.9	m	1q32.1 dup tetrasomy 212Kb Unk VUS Vi0 VNoDUO		VNoDUO
352.1	f	COL12A1 c.0741T>G p.Ile247Met patSx VUS Vi1 VEDU(GHI) J	ClinV575452	VUS 4+
352.2	f	TYMP c.0391C>A p.Pro131Thr matSx LkPath(L1) Vi2 VSDUS(G)	ClinV215342	LkPO VSDUS cis
352.3	f	TYMP c.0622G>A p.Val208Met matSx LkPath(L4P3) Vi2 VSDUS(G)	ClinV16663	LkPO VSDUS cis
352.4	f	LRBA c.5470C>T p.Arg1824Trp mat VUS(V1) Vi2 VSDUS(G)	ClinV1031078	VSDUS trans
352.5	f	LRBA c.4947T>A p.Asn1649Lys patSx VUS(V1) Vi2 VEDUS(GI)	ClinV640287	VEDUS trans
353	f	COL12A1 c.1111 A>G p.Met371Val pat VUS Vi2 VSDU(G)		VUS 3+
354	f	COL12A1 c.1175G>A p.Arg392His Unk VUS Vi2 VSDU(G)	ClinV475842	VUS 3+ G17
355.1	f	COL12A1 c.2477 C>T p.Thr826Met patSx Vi2 VUS VEDU(GI) J		VUS 4+
355.2	f	MT-ATP6 m.8609C>T c.83C>T p.Pro28Leu matSx VUS(V1) Vi2 VSDUS(G)	HG-H16c ClinVar692923	VSDUS
355.3	f	MT-TP m.15992A>G g.37A>G matSx VUS(B1) Vi1 VUDUS	HG-H16c MtMap15992A>G	VUDUS
356	f	COL12A1 c.2879C>T p.Thr960Met pat 2sisSx VUS Vi2 VEDU(GI)	ClinV475853	VUS 4+ A1
357.1	f	COL12A1 c.2879C>T p.Thr960Met pat 2sisSx VUS Vi2 VEDU(GHI) J	ClinV475853	VUS 4+
357.2	f	MT-TL1 m.3243A>T g.14A>T hetpl-2% UnD Path(P1) Vi2 VSDUS(G)	HG-V8 MtMap3243A>G	PathO VSDUS
358	f	COL12A1 c.2879C>T p.Thr960Met pat VUS Vi2 VSDU(G)	ClinV475853	VUS 3+
359.1	f	COL12A1 c.3550C>A p.Pro1184Thr matSx VUS Vi2 VEDU(GHI) J	ClinV391979	VUS 4+
359.2	f	FLG c.3321delA p.Gly1109GlufsTer13 pat Path Vi2 VSDUS(G)		PathO VSDUS
360.1	f	COL12A1 c.3857G>A p.Arg1286His pat VUS(V1) Vi2 VEDU(GH) J	ClinV450114	VUS 4+
360.2	f	NDUFS3 c.127A>G p.Thr43Ala DeNovo VUS Vi2 VMDUS	ClinV449705	VMDUS
360.3	f	NEFH c.2561_2562delAG p.Glu854GlyfsTer37 pat VUS Vi2 VMDUS		VMDUS
360.4	f	TNFAIP3 c.914A>C p.Gly305Ala matSx VUS Vi2 VMDUS		VMDUS
361.1	m	COL12A1 c.4301G>T p.Arg1434Leu Unk VUS Vi2 VEDU(GH) J		VUS 4+
361.2	m	MT-ATP6/8 m.8558C>T MT-ATP6 c.32C>T p.Ala11Val MT-ATP8 c.193C>T p.Pro65Ser matSx VUS Vi2 VSDUS(G)	HG-J1c2 MtMap8558C>T	VSDUS
362.1	f	COL12A1 c.5393C>T p.Thr1798Met matSx VUS(V1) Vi2 VEDU(GHI) J	ClinV475874	VUS 4+
362.2	f	NLRP3 c.0598G>A p.Val200Met matSx sisSx mgmSx VUS(B7V9P1) Vi2 VEDUS(GI)	ClinV4371	VEDUS
363.1	f	COL12A1 c.5393C>T Thr1798Met dauSx gdauSx Unk VUS(V1) Vi2 VEDU(GHI) J	ClinV475874	VUS 4+
363.2	f	ZNF469 c.3866G>A Lys1289Arg Unk dauSx VUS Vi2 VEDUS(GI)		VEDUS
363.3	f	NLRP3 c.0598G>A p.Val200Met Unk dauSx VUS(B7V9P1) Vi2 VEDUS(GI)	ClinV4371	VEDUS
364	f	COL12A1 c.5410C>T p.Arg1804Trp Unk VUS(V1) Vi2 VEDU(GH)	ClinV475876	VUS 4+
365	f	COL12A1 c.6682 C>T p.Arg2228Trp mat VUS Vi2 VSDU(G)		VUS 3+
366	f	COL12A1 c.8605G>A p.Gly2869Arg mat VUS Vi2 VEDU(GH)	ClinV452420	VUS 4+
367	f	COL12A1 c.8771A>G p.Asn2924Ser pat VUS Vi2 VEDU(GH)		VUS 4+
368	f	RYR1 c.2411C>T p.Pro804Leu Unk VUS(V1) Vi2 VSDU(G)	ClinV392505	VUS 3+
369	f	RYR1 c.6821A>G p.Glu2274Gly Unk VUS Vi2 VSDU(G)	ClinV423558	VUS 3+
370.1	f	RYR1 c.7300G>A p.Gly2434Arg matSx Path(P12) Vi2 VEDU(GHI) J	ClinV12970	PathO 4+
370.2	f	NFKB2 c.1097G>A p.Gly366Asp matSx VUS(V1) Vi2 VSDUS(I)	ClinV474773	VSDUS
370.3	f	EDA2R c.703A>C p.Thr235Pro DeNovo VUS Vi2 VMDUS		VMDUS
371	f	CAPN3 c.0550delA p.Thr184ArgfsTer36 Unk Path(P13) Vi2 VEDU(GH)	ClinV17621	PathO 4+
372	f	CAPN3 c.1722delC p.Ser575LeufsTer20 patSx LkPath(V1P1) Vi2 VEDU(GHI)	ClinV503683	LkPO 4+
373.1	f	CAPN3 c.2071G>C p.Gly691Arg Unk VUS Vi2 VSDU(G) J	ClinV990249	VUS 4+ G92
373.2	f	RYR2 c.4219G>A p.Glu1407Lys UnK VUS Vi2 VSDUS(G)	ClinV532350	VSDUS
373.3	f	MYBPC3 c.2300A>G p.Lys767Arg Unk VUS(V2) Vi2 VSDUS(G)	ClinV520345	VSDUS
373.4	f	TTN c.29231G>A p.Arg9744His Unk VUS(V1) Vi2 VMDUS	ClinV202550	VMDUS
373.5	f	ANK2 c.9688A>G p.Thr3230Ala Unk VUS(V1) Vi2 VMDUS	ClinV406460	VMDUS
374.1	f	CLCN1 c.2680C>T p.Arg894Ter Unk Path(V1L2P11) Vi2 VEDU(GH) J	ClinV17545	PathO 4+
374.2	f	F2 c.1135G>A p.Val379Met Unk VUS Vi2 VMDUS		VMDUS
374.3	f	GP1BA c.1845_1849delTAATG p.Asn616ProfsTer29 pat VUS Vi2 VMDUS		VMDUS
375.1	f	CLCN4 c.1465C>A p.Gln489Lys DeNovo LkPath Vi2 VSDU(H) J (reference 2 below)	ClinV432084	LkPO 4+
375.2	f	MT-RNR2 m.3110C>T g.1440C>T matSx VUS Vi2 VSDUS(G)	HG-A2 MtMap3110C>A	VSDUS
376	m	LPIN1 c.1415T>C p.Leu472Pro matSx VUS Vi2 VEDU(GI)		VUS 4+
377.1	f	LPIN1 c.2401C>T p.Arg801Ter Unk Path(V10) Vi2 VEDU(GH) J	ClinV4912	PathO 4+
377.2	f	PHKA1 c.2806C>T p.Arg936Ter Unk sisSx LkPath(P1) Vi2 VMDUS	ClinV1174621	LkPO VMDUS
377.3	f	HFE c.845G>A p.Cys282Tyr pat Path(Pmany) Vi2 VSDUS(G)	ClinV9	PathO VSDUS homZ
377.4	f	HFE c.845G>A p.Cys282Tyr Unk Path(Pmany) Vi2 VSDUS(G)	ClinV9	PathO VSDUS homZ
378.1	f	ADSSL1 c.0671G>A p.Arg224His Unk VUS Vi2 VSDU(H) J		VUS 4+ ?cis-trans
378.2	f	ADSSL1 c.1153C>T p.Leu385Phe Unk VUS Vi2 VMDUS		VMDUS ?cis-trans
378.3	f	FGFR1 c.820G>C p.GluE274Gln Unk Vi2 VUS VMDUS		VMDUS
379.1	f	CASQ1 c.1154T>C p.Ile385Thr mat VUS Vi2 VSDU(G) J		VUS 4+
379.2	f	MT-CYB m.15164T>C c.418T>C p.Phe140Leu mat VUS(B1) Vi2 VSDUS(G)	HG-V23 ClinV693836	VSDUS
380	f	GNE c.1937C>G p.Ser646Ter pat Path Vi2 VSDU(H)		PathO 3+
381.1	f	GYG1 c.304G>C Asp102His matSx Path(V1L1P4) VSDU(I) J	ClinV162663	PathO 4+
381.2	f	MT-RNR2 m.2803A>G g.1133A>G matSx VUS Vi2 VEDUS(GI)	HG-H5a1 MtMap2803	VEDUS
382.1	f	MTM1 c.1586G>A p.Arg529His c.1586G>A DeNovo VUS Vi2 VEDU(GH) J		VUS 4+
382.2	f	HFE c.0187C>G p.His63Asp mat Path(Pmany) Vi2 VSDUS(G)	ClinV10	PathO VSDUS trans
382.3	f	HFE c.0845G>A p.Cys282Tyr pat Path(Pmany) Vi2 VSDUS(G)	ClinV9	PathO VSDUS trans
383.1	f	NEB c.22695+2T>C IVS155+2T>C Unk LkPath(V1L3) Vi2 VSDU(H) J	ClinV451052	LkPO 4+
383.2	f	PAX8 c.1280C>T p.Ser427Phe Unk VUS Vi2 VMDUS	ClinV451049	VMDUS
384	m	SYNE1 c.14095G>T p.Val4699Phe pat mosaic(2.05% of 146 reads) VUS Vi2 VSDU(H)		VUS 3+
385	f	TNPO3 c.1782+2dupT IVS13+2dupT Unk VUS Vi2 VMDU	ClinV426149	VUS 2+
386.1	f	SCN4B c.636_637dupGA p.Gln213ArgfsTer32 pat VUS Vi2 VMDU J		VUS 3+
386.2	f	MT-RNR2 m.2955T>C g.1285T>C matSx VUS Vi1 VMDUS(G)	HG-N1a1a1a3	VMDUS
387.1	f	SCN5A c.2077C>T p.Arg693Cys patSx VUS(V2) Vi2 VEDU(HI) J	ClinV423924	VUS 4+
387.2	f	TTN c.47679A>C p.Leu15893Phe DeNovo VUS Vi2 VMDUS		VMDUS
387.3	f	SLC26A4 c.0079T>C p.Tyr27His mat VUS Vi2 VMDUS		VMDUS
388	f	SCN5A c.5477 G>A p.Arg1826His Unk LkPath Vi2 VSDU(H)		LkPO 3+
389	m	MYBPC3 c.1484G>A p.Arg495Gln matSx Path(L4P16) Vi2 VEDU(GI)	ClinV164113	PathO 4+ A1
390	f	MYBPC3 c.1484G>A p.Arg495Gln Unk sonSx Path(L4P16) Vi2 VEDU(GI)	ClinV164113	PathO 4+
391.1	f	MYBPC3 c.1624+3G>C IVS17+3) Unk LkPath(V1) Vi2 VSDU(G) J	ClinV181119	LkPO 4+
391.2	f	TNNI3 c.131C>G p.Ser44Trp Unk VUS(V1) Vi2 VMDUS	ClinV181597	VMDUS
392	f	RYR2 c.10361G>A p.Arg3454His pat sisSx VUS(3V) Vi2 VEDU(GI)	ClinV463539	VUS 4+
393.1	f	RYR2 c.10361G>A p.Arg3454His pat sisSx VUS(3V) Vi2 VEDU(GI) J	ClinV463539	VUS 4+
393.2	f	KCNQ5 c.1805 A>G p.Asp602Gly DeNovo VUS Vi2 VMDUS		VMDUS
394.1	m	RYR2 c.5047C>T p.Pro1683Ser mat VUS(V2) Vi2 VSDU(G) J	ClinV532388	VUS 4+
394.2	m	TIMP1 c.178C>T p.Arg60Cys mat VUS Vi2 VMDUS		VMDUS
395	f	FLNC c.5754T>A p.Tyr1918Ter patSx LkPath Vi2 VSDU(I)	ClinV504187	LkPO 3+
396	f	FLNC c.7877G>A p.Ser2626Asn pat VUS(V2) Vi2 VSDU(H)	ClinV577441	VUS 3+
397.1	f	MYH7 c.5305C>A p.Leu1769Met Unk sonSx Path(L1V3) VEDU(HI) J	ClinV161323	PathO 4+ A1
397.2	f	CACNA1G c.3035G>A p.Gly1012Asp Unk sonSx VUS Vi2 VSDUS(I)		VSDUS
398.1	f	MYH7B c.3129G>T p.Lys1043Asn Unk VUS Vi2 VSDU(H) J		VUS 4+
398.2	f	TNNT2 c.218A>G p.Asn73Ser Unk VUS(L1V3) Vi2 VMDUS	ClinV43618	VMDUS
398.3	f	SYNE1 c.11582T>C p.Val3861Ala Unk VUS(V1) Vi2 VMDUS	ClinV448546	VMDUS
398.4	f	NOTCH3 c.3785G>T p.Arg1262Leu Unk VUS(V1) Vi2 VSDUS(G)	ClinV931730	VSDUS
398.5	f	RBM20 c.3271G>A p.Glu1091Lys Unk VUS(V2) Vi2 VMDUS	ClinV618859	VMDUS
399	f	LDLR c.1024G>A p.Asp342Asn pat VUS Vi2 VMDU		VUS 2+
400	f	TNNT2 c.251dupG p.Val85SerfsTer4 matSx bro VUS Vi2 VEDU(HI)		VUS 4+
401	m	ANK2 c.10289A>C p.Glu3430Ala matSx VUS(B1) Vi2 VSDU(I)	ClinV430478	VUS 3+
402	f	JUP dup exons 2-12 (+28.6Kb) Chr17:41,771,597-41,800,198x3 Unk VUS Vi2 VSDU(H)		VUS 3+
403	f	KCNA5 c.0629T>C p.Met210Thr matSx VUS(1V) Vi2 VSDU(I)	ClinV658568	VUS 3+
404.1	f	NOTCH1 c.1981G>A p.Gly661Ser Unk VUS(V2) Vi2 VSDU(H) J	ClinV264541	VUS 4+ G60
404.2	f	EFEMP2 c.422A>T p.His141Leu Unk VUS(V1) Vi2 VMDUS	ClinV472825	VMDUS
404.3	f	RIN2 c.2627T>C p.Ile876Thr Unk dauSx VUS(V1) Vi2 VMDUS	ClinV425267	VMDUS
405.1	m	NOTCH1 c.1744G>A p.Asp582Asn matSx LkPath Vi2 VEDU(HI) J new		LkPO 4+
405.2	m	MYBPC1 c.2869C>T p.Leu957Phe c.2869C>T DeNovo VUS Vi2 VMDUS		VMDUS
406.1	f	NOTCH3 c.0488G>A p.Arg163Gln matSx VUS(V1) Vi2 VEDU(GI)	ClinV804638	VUS 4+ cis
406.2	f	NOTCH3 c.1074C>G p.Asn358Lys matSx VUS Vi2 VEDUS(GI)		VEDUS cis
406.9	f	PDE10A c.2091G>A p.Trp697Ter DeNovo VUS Vi2 VMDUO	ClinV488874	VMDUO
407	f	VWF c.1280T>C p.Ile427Thr Unk sonSx VUS Vi2 VEDU(GHI)		VUS 4+
408	f	VWF c.1625C>G p.Ala542Gly Unk VUS(V2L1) Vi2 VEDU(GH)	ClinV381621	VUS 4+
409	f	VWF c.1797C>T p.Pro1266Leu pat Path Vi2 VSDU(G)		PathO 3+
410	f	VWF c.1922C>T p.Ala641Val Unk VUS(L1V3) Vi2 VEDU(GH)	ClinV100196	VUS 4+
411	f	VWF c.2561G>A p.Arg854Gln matSx LkPath(L3P20) Vi2 VEDU(GHI)	ClinV296	LkPO 4+
412	f	VWF c.5851A>G p.Thr1951Ala pat sisSx VUS(V2L1) Vi2 VEDU(GHI)	ClinV619971	VUS 4+
413.1	f	VWF c.2561G>A p.Arg854Gln pat Path(L3P20) Vi2 VSDU(G) J	ClinV296	PathO 4+
413.2	f	PHF6 c.556G>T p.Gly186Ter mos(31%) DeNovo LkPath Vi2 VMDUS	ClinV620536	LkPO VMDUS
414.1	f	VWF c.2561G>A p.Arg854Gln Unk Path(L3P20) Vi2 VEDU(G) J	ClinV296	PathO 4+
414.2	f	NLRP12 c.0358A>C p.Thr120Pro Unk sonSx VUS Vi2 VSDUS(G)	ClinV450663	VSDUS
414.3	f	SEPT9 c.1670G>A p.Gly557Asp Unk VUS Vi2 VMDUS	ClinV450658	VMDUS
415.1	m	VWF c.3797C>T Pro1266Leu pat LkPath(V1L2P5) Vi2 VSDU(G)	ClinV314	LkPO 3+ cis
415.2	m	VWF c.3944G>A Arg1315His pat LkPath(V2) Vi2 VSDUS(G)	ClinV100311	LkPO VSDUS cis
416.1	m	VWF c.3797C>T Pro1266Leu pat LkPath(V1L2P5) Vi2 VSDU(G)	ClinV314	LkPO 3+ cis
416.2	m	VWF c.3944G>A Arg1315His pat LkPath(V2) Vi2 VSDUS(G)	ClinV100311	LkPO VSDUS cis
417.1	m	VWF c.0546G>A p.Ser182Ser patSx VUS Vi0 VSDU(GHI) J		VUS 3+
417.2	m	MYBPC3 c.1468G>A p.Gly490Arg matSx Path(V1) Vi2 VSDUS(G)	ClinV454304	PathO VSDUS
418	f	ITGA2B c.89G>A p.Trp30Ter Unk sisSx LkPath Vi2 VEDU(HI)	ClinV430539	LkPO 4+
419	f	ITGB3 c.1201C>G p.Leu401Val pat VUS Vi1 VUDU		VUS 1+
420	f	F10 c.1247A>T p.Gln416Leu pat VUS(L1) Vi2 VEDU(GH)	linV1163549	VUS 4+
421	f	F10 c.1403C>T p.Thr468Ile patSx VUS Vi VEDU(GI)		VUS 4+
422	f	ACTN1 c.1586T>C p.Met529Thr Unk VUS Vi2 VSDU(H)		VUS 3+
423	f	ANO6 c.1387-1G>T IVS12-1G>T matSx Path Vi2 VSDU(I)		PathO 3+
424	f	CD36 c.1144C>T p.Gln382Ter Unk Path(L1) Vi2 VSDU(G)	ClinV1013550	PathO 3+
425.1	f	NLRP12 c.0986G>A p.Arg329Gln matSx VUS(V3) Vi2 VEDU(GHI) J	ClinV330033	VUS 4+
425.2	f	SLFN14 c.2381T>C p.Ile794Thr patSx VUS Vi2 VMDUS		VMDUS
425.3	f	EGR2 c.634A>C p.Lys212Gln patSx VUS Vi2 VMDUS		VMDUS
426	f	NLRP3 c.0598G>A p.Val200Met matSx sisSx mgmSx VUS(B7V9P1) Vi2 VEDU(GI)	ClinV4371	VUS 4+
427	f	NLRP3 c.0887G>A p.Arg296Lys mat VUS(V1) Vi2 VEDU(H)	ClinV837361	VUS 4+
428	f	NLRP12 c.2468_2470delTCGinsCTT p.Leu823_Gly824delinsProCys pat VUS(V2) Vi2 VSDU(G)	ClinV973009	VUS 3+
429	f	NLRP12 c.2830C>T p.Arg944Trp matSx VUS(B1V1) Vi2 VEDU(GI)	ClinV599430	VUS 4+
430	f	NLRP12 c.3151C>T p.Arg1051Ter pat VUS Vi2 VEDU(GH)	ClinV489269	VUS 4+
431	f	NOD2 c.0215A>G p.Glu72Gly pat VUS Vi2 VSDU(G)		VUS 3+
432	m	NOD2 c.2075A>G p.Glu692Gly Unk VUS(V1) Vi2 VSDU(G)	ClinV941753	VUS 3+
433.1	f	NOD2 c.2104C>T p.Arg702Trp Unk VUS(B4V3) Vi2 VSDU(G) J	ClinV4693	VUS 4+ G37
433.2	f	TICAM1 c.101G>A p.Arg34His Unk VUS(V1) Vi2 VMDUS	ClinV1046881	VMDUS
433.3	f	DOCK8 c.2992G>T p.Val998Leu Unk VUS(V1) Vi1 VUDUS	Clin 1023654	VUDUS
434	f	NOD2 c.2546+2dupT IVS5+2dupT pat Path(V2) Vi2 VEDU(GH)	ClinV418716	PathO 4+
435	f	PLCG2 c.0223C>A p.Pro75Thr Unk VUS Vi2 VEDU(GH)		VUS 4+
436.1	f	PLCG2 c.1999 G>A p.Gly667Arg patSx VUS Vi2 VEDU(GHI)		VUS 4+ trans
436.2	f	PLCG2 c.1691G>A p.Arg564Gln matSx VUS Vi2 VSDUS(G)		VSDUS trans
436.3	f	CACNA1A c.6778C>T p.Arg2260Trp mat VUS Vi2 VSDUS(G)		VSDUS
437.1	f	PLCG2 c.2866C>T p.Arg956Cys pat VUS(V1) Vi2 VSDU(G) J	ClinV1009418	VUS 4+
437.2	f	IRAK3 c.361T>C p.Phe121Leu DeNovo VUS Vi2 VMDUS		VMDUS
438	f	MEFV c.2177T>C p.Val726Ala matSx Path(L2P22) Vi2 VEDU(GI)	ClinV2540	PathO 4+
439	f	MEFV c.2282G>A p.Arg761His Unk Path(V2L3P14) Vi2 VEDU(GH)	ClinV2549	PathO 4+
440	f	AIRE c.769 C>T p.Arg257Ter pat Path Vi2 VMDU		PathO 2+
441	f	C1R c.1553A>T p.Asp518Val Unk VUS Vi2 VSDU(G) (reference 1 below)		VUS 3+	3
442	f	IFIH1 c.2454 +1G>T IVS12+1G>T pat VUS Vi2 VMDU		VUS 2+
443.1	f	LRBA c.2164C>T p.Arg722Cys DeNovo VUS(V1) Vi2 VEDU(GH) J	ClinV842111	VUS 4+ trans
443.2	f	LRBA c.1399A>G p.Met467Thr pat VUS(V1) Vi2 VSDUS(G)		VSDUS trans
443.3	f	NFKB2 c.2461T>C p.Tyr821His mat VUS Vi2 VMDUS		VMDUS
444	f	NLRC4 c.1999C>T p.Arg667Trp DeNovo VUS Vi2 VSDU(H)	ClinV450050	VUS 3+
445	m	PLA2G7 c.0442_444delGTT p.Val148del pat VUS Vi2 VSDU(G)		VUS 3+
446	m	STAT1 c.979A>G p.Thr327Ala Unk VUS(V1) Vi2 VSDU(H)	ClinV440946	VUS 3+
447	f	TNFRSF13B c.0542C>A p.Ala181Glu pat Path(B1L4P4) Vi2(F) VEDU(GH)	ClinV5303	PathO 4+
448.1	f	DUOX2 c.3516+1G>C IVS26 1G>C pat bro(Sx) Path(P1) Vi2 VEDU(GHI) J		PathO 4+
448.2	f	THPO c.792delC p.Ser265HisfsTer5 matSx LkPath Vi2 VMDUS		LkPO VMDUS
448.3	f	APOBEC2 c.136 C>T p.Arg46Trp DeNovo VUS Vi2 VMDUS		VMDUS
449.1	m	DUOX2 c.3516+1G>C IVS26 1G>C pat sisSx Path(P1) Vi2 VEDU(GHI) J		PathO 4+
449.2	m	MT-CYB m.15741T>C c.995T>C p.Leu332Pro hetpl-3% UnD LkPath Vi2 VSDUS(G)	HG-T2b4 MtMap15741	LkPO VSDUS
450	f	DUOXA2 c.740G>C p.Gly247Ala DeNovo VUS Vi2 VSDU(G)	ClinV430236	VUS 3+
451	m	THRA c.940A>C p.Thr314Pro mat VUS Vi2 VSDU(H)		VUS 3+
452	f	THRB c.137G>A p.Arg46His Unk VUS Vi2 VSDU(H)		VUS 3+
453.1	f	TSHR c.1532C>T p.Thr511Met pat VUS Vi2 VMDU J		VUS 3+
453.2	f	DNASE1 c.265delG p.Val89SerfsTer75 pat VUS Vi2 VMDUS		VMDUS
454.1	f	TG c.6605 C>G p.Pro2202Arg patSx VUS(V1) Vi2 VEDU(GHI) J	ClinV910240	VUS 4+ cis+trans
454.2	f	TG c.6200-7T>A IVS34-7T>A matSx VUS(B2V1) Vi2 VMDUS	ClinV258998	VMDUS trans
454.3	f	TG c.8026 C>T p.Arg2676Trp patSx VUS(B1V1) Vi2 VEDUS(GI)	ClinV770576	VEDUS cis
455.1	m	NDUFA11 c.311G>T p.Arg104Leu c.311G>T matSx LkPath(B1V3) Vi2 VSDU(I) J	ClinV214692	LkPO 4+
455.2	m	ADA2 c.144delG p.Arg49GlyfsTer4 mat VUS Vi2 VMDUS		VMDUS
456	f	NUBPL c.311T>C p.Leu104Pro Unk LkPath(V1L1P2) Vi2 VEDU(GH)	ClinV209179	LkPO 4+
457	f	TYMP c.0622G>A p.Val208Met matSx LkPath(F-L4P3) Vi2 VEDU(GHI)	ClinV16663	LkPO 4+
458	f	OPA1 c.113_130del18 p.Arg38_Ser43del patSx VUS Vi2 VEDU(HI)		VUS 4+
459	f	OPA1 c.2708_2711delTTAG p.Val903GlyfsTer3 Unk Path(L1P11) Vi2 VSDU(H)	ClinV5082	PathO 3+
460.1	f	POLG c.0803G>C p.Gly268Ala Unk dauSx VUS(B8V4) VEDU(GI) J	ClinV196354	VUS 4+ cis
460.2	f	POLG c.1174C>G p.Leu392Val Unk dauSx VUS(B7V1) Vi1 VSDUS(GI)	ClinV198151	VSDUS cis
460.3	f	SLC26A4 c.1003T>C p.Phe335Leu Unk dauSx LkPath (B1L5P2) Vi2 VSDUS(I)	ClinV4842	LkPO VSDUS
461.1	f	POLG c.0830A>T p.His277Leu Unk Path(B1V5L3P1) Vi2 VEDU(GH) J	ClinV206583	PathO 4+
461.2	f	VWF c.2561G>A p.Arg854Gln Unk LkPath(L3P20) Vi2 VSDUS(G)	ClinV296	LkPO VSDUS
462	f	POLG c.1090G>A p.Val364Ile Unk VUS Vi1 VSDU(GH)		VUS 3+
463.1	f	POLG c.1760C>T p.Pro587Leu patSx Path(P9) Vi2 VEDU(GHI)	ClinV13505	PathO 4+ cis
463.2	f	POLG c.0752C>T p.Thr251Ile patSx Path(V5L3P11) Vi2 VEDUS(GI)	ClinV13503	PathO VEDUS cis
464	f	POLG c.1886A>C p.Asp629Ala mat VUS(V1) Vi2 VEDU(GH)	ClinV424559	VUS 4+
465	f	POLG c.2209G>C p.Gly737Arg pat Path(V1L6P13) Vi2 VEDU(GH)	ClinV13513	PathO 4+
466.1	f	POLG c.2209G>C p.Gly737Arg Unk dauSx Path(V1L6P13) Vi2 VEDU(GHI) J	ClinV13513	PathO 4+
466.2	f	HFE c.0187 C>G p.His63Asp pat Path(B1V3P13) Vi2 VSDUS(G)	ClinV10	PathO VSDUS
466.3	f	HFE c.0845G>A p.Cys282Tyr mat Path(V1P15) Vi2 VSDUS(G)	ClinV9	PathO VSDUS
467.1	f	POLG c.2542G>A p.Gly848Ser pat Path(P21) Vi2 VSDU(G) J	ClinV13502	PathO 4+
467.2	f	MT-ATP6 m.9197A>G c.671A>G p.Asp224Gly mat VUS Vi2 VSDUS(G)	HG-U5b2b1a MtMap9197A>G	VSDUS
468.1	f	POLG c.2975T>G p.Leu992Arg Unk VUS Vi2 VEDU(GH) J		VUS 4+
468.2	f	MPZ c.741G>C p.Lys247Asn matSx VUS Vi2 VMDUS		VMDUS
469	f	POLG c.3131T>C p.Val1044Ala patSx VUS(V11) Vi2 VEDU(GHI)	ClinV129994	VUS 4+
470	f	POLG c.3285C>G p.Ser1095Arg Unk LkPath(V1P1) Vi2 VEDU(GH)	ClinV381517	LkPO 4+
471	f	POLG c.3413G>A p.Arg1138His pat VUS(V1) Vi2 VSDU(G)	ClinV1017212	VUS 3+
472	f	POLG c.3640C>T p.Gln1214Ter matSx VUS(V1P1) Vi2 VEDU(GHI)	ClinV488798	VUS 4+
473.1	f	POLG c.3708G>T p.Gln1236His Unk VUS(B13) Vi2 VEDU(GH) J	ClinV21316	VUS 4+
473.2	f	CACNB2 c.1654C>T p.Arg552Trp Unk VUS Vi2 VMDUS		VMDUS
473.4	f	OTC c.809A>G p.Gln270Arg Unk VUS(B10V1) Vi2 VMDUS	ClinV129867	VMDUS
473.9	f	LRRK2 c.4937T>C p.Met1646Thr Unk VUS(B3V1) Vi2 VMDUO	ClinV39200	VMDUO
474	f	MT-RNR1 m.0986G>C g.339G>C matSx VUS Vi1 VSDU(GI)	HG-H1bv1 MTMap986G>C	VUS 3+
475	f	MT-RNR1 m.1148A>G g.501A>G UnD VUS Vi2 VSDU(G)	HG-D4m1 MtMap1148	VUS 3+
476.1	m	MT-RNR2 m.1832A>G g.162A>G matSx VUS Vi1 VEDU(GHI) J	HG-R0a MtMap1832	VUS 4+
476.2	m	MT-TH m.12173T>A g.46T>A matSx VUS(B1) Vi1 VMDUS(I)	HG-R0a MtMap12173T>A	VMDUS
477	f	MT-RNR2 m.3147G>A g.1477G>A hetpl-62% UnD VUS Vi1 VMDU(G)	HG-HV0	VUS 2+
478	m	MT-TL1 m.3242G>A g.13G>A hetpl-2% UnD Path(B1) Vi2 VSDU(G)	HG-I5a2 MtMap3242	PathO 3+
479	m	MT-TL1 m.3243A>G g.14A>G hetpl-2% DeNovo Path(P1) Vi2 VSDU(G)	HG-H1 MtMap3243A>G	PathO 3+
480	f	MT-ND1 m.3388C>A c.82C>A p.Leu28Met matSx mgmSx VUS(B1V2) Vi2 VEDU(GHI)	HG-H2a2b1 ClinV29998	VUS 4+
481	f	MT-ND1 m.3388C>A c.82C>A p.Leu28Met matSx VUS(B1V2) Vi2 VEDU(GI)	HG-H2a2b1 ClinV29998	VUS 4+
482	f	MT-ND1 m.3488T>C c.182T>C p.Leu61pro matSx VUS(V1) Vi2 VEDU(GI)	HG-H4a1a1 ClinV692357	VUS 4+
483.1	f	MT-TI m.4315A>G g.53A>G matSx VUS(B1) Vi2 VEDU(HI) J	HG-H3z MtMap4315A>G	VUS 4+
483.2	f	MT-TT m.15917C>T g.30C>T matSx VUS(B1) Vi1 VMDUS(I)	HG-H3z MtMap15917C>T	VMDUS
484	f	MT-ND2 m.4717A>T c.248A>T p.Gln83Leu matSx VUS(V1) Vi2 VEDU(GHI)	HG-HV0 ClinV692486	VUS 4+
485.1	f	MT-ND2 m.4911T>G c.442T>G p.Ser148Ala mat VUS(B1) Vi2 VSDU(G)	HG-C1b8a ClinV692517	VUS 3+
485.2	f	MT-TQ m.4381A>G g.53A>G mat VUS(B1) Vi1 VUDUS	HG-C1b8a MtMap4381A>G	VUDUS
486	f	MT-ND2 m.5310A>G c.841A>G p.Ile281Val UnD VUS(V1) Vi1 VSDU(GH)	HG-H5a1 ClinV692574	VUS 3+
487	f	MT-ND2 m.5451A>C c.982A>C p.Thr328Pro matSx VUS Vi2 VEDU(GI)	HG-H3 MtMap5451A>C	VUS 4+
488	f	MT-TA m.5590G>A g.4G>A hetpl-2% UnD VUS(B1) Vi2 VSDU(H)	HG-H6a1b4 MtMap5590	VUS 3+
489	f	MT-TC m.5791G>A g.31G>A matSx VUS(L1) Vi2 VEDU(HI)	HG-J2b1a3 MtMap5791	VUS 4+
490	f	MT-TC m.5802T>C g.42T>C matSx VUS(L1) Vi2 VSDU(I)	HG-H1 MtMap5802	VUS 3+
491	m	MT-CO1 m.5995C>T c.92C.A p.Thr31Met hetpl-40% matSx hetpl-<40% VUS Vi2 VEDU(GHI)	HG-H2a2b MtMap5995	VUS 4+
492	f	MT-CO1 m.6060A>G p.Ile53Val matSx VUS(B1) Vi1 VSDU(GI)	HG-K1a1a2a ClinV692613	VUS 3+
493.1	m	MT-CO1 m.6120A>G c.217A>G p.Ile73Val matSx VUS(V2) Vi1 VSDU(GI) J	HG-U5b1i ClinV235378	VUS 4+
493.2	m	MT-TV m.1646T>C g.45T>C matSx VUS(B1) Vi1 VMDUS(I)	HG-U5b1i MtMap1646	VMDUS
494	f	MT-CO1 m.6756T>G c.853T>G p.Phe285Val hetpl-24% UnD VUS(V1) Vi2 VSDU(G)	HG-K1c2	VUS 3+
495	f	MT-CO1 m.7041G>A c.1138G>Z p.Val380Ile matSx VUS(V2) Vi1 VEDU(GHI)	HG-T2a1b1a1b ClinV440983	VUS 4+
496	f	MT-TS1 m.7471dupC g.26dupC hetpl-4% UnD Path(L1) Vi2 VSDU(G)	HG-C1b5Mt Map7471dupC	PathO 3+
497	f	MT-TS1 m.7471dupC g.26dupC hetpl-6% UnD Path(L1) Vi2 VEDU(GH)	HG-J1c5e MtMap7471dupC	PathO 4+
498	f	MT-CO2 m.7830G>A c.245G>A p.Arg82His matSx VUS(B1) Vi2 VEDU(GHI)	H1c1 ClinV692784	VUS 4+
499	f	MT-CO2 m.7832A>G c.247A>G p.Ile83Val matSx VUS Vi1 VEDU(GHI)	HG-W1	VUS 4+
500	f	MT-CO2 m.7970G>A c.385G>A p.Glu129Lys hetpl-20% UnD dauSx VUS Vi2 VEDU(GI)	HG-H1c3 MtMap7970	VUS 4+
501	m	MT-TK m.8313G>A g.19G>A hetpl-2% UnD Path(P1) Vi2 VMDU	HG-H5a1 MtMap8313	PathO 2+
502.1	f	MT-ATP6/8 m.8558C>T MT-ATP6 c.32C>T p.Ala11Val MT-ATP8 c.193C>T p.Pro65Ser matSx sisSx VUS Vi2 VEDU(GI) J	HG-J1c2q1 MtMap8558C>T	VUS 4+
502.2	f	FUS c.1142 A>G p.Asn381Ser patSx sisSx VUS Vi2 VSDUS(I)		VSDUS
503.1	f	MT-ATP6/8 m.8558C>T MT-ATP6 c.32C>T p.Ala11Val MT-ATP8 c.193C>T p.Pro65Ser matSx sisSxVUS Vi2 VEDU(GI)	HG-J1c2q1 MtMap8558C>T	VUS 4+
503.2	f	FUS c.1142 A>G p.Asn381Ser patSx sisSx VUS Vi2 VSDUS(I)		VSDUS
504	f	MT-ATP6 m.8669G>C c.143G>C p.Trp48Ser UnD dauSx VUS(V1) Vi2 VEDU(GHI)	HG-H7d3 ClinV618717	VUS 4+
505	f	MT-ATP6 m.8669G>C c.143G>C p.Trp48Ser matSx VUS(V1) Vi2 VEDU(GI)	HG-H7d3 ClinV618717	VUS 4+
506	f	MT-ATP6 m.8720G>C c.194G>C p.Gly65Ala matSx VUS(V2) Vi2 VEDU(GI)	HG-H1bz ClinV692962	VUS 4+
507	f	MT-ATP6 m.8758T>C c.232 p.Phe78Leu hpl-25% UnD VUS Vi2 VSDU(G)	HG-T2b5a1 MtMap8758	VUS 3+
508.1	f	MT-ATP6 m.8761A>G C.235A>G p.Ile79Val matSx dauSx VUS Vi1 VEDU(GHI) J	HG-U5a1i MtMap8761A>G	VUS 4+
508.2	f	MT-TS1 m.7471delC g.26delC matSx VUS(L1) Vi2 VEDUS(GI)	HG-U5a1i MtMap7471delC	VEDUS
509.1	f	MT-ATP6 m.8761A>G c.235A>G p.Ile79Val matSx VUS Vi1 VSDU(GI)	HG-U5a1i MtMap8761A>G	VUS 3+
509.2	f	MT-ND1 m.4142G>A c.836G>A p.Arg279Gln hetpl-2% UnD LkPath Vi2 VSDUS(G)	HG-U5a1i ClinV692427	LkPO VSDUS
509.9	f	8q24.11 dup 462 Kb VUS pat Vi0 VNoDUO	Common CNV	VNoDUO
510	f	MT-ATP6 m.8902G>A c.376G>A p.Ala126Thr hetpl-21% matSx (hetpl-58%) VUS Vi2 VEDU(GI)	HG-A1a MtMap8902G>A	VUS 4+
511	f	MT-ATP6 m.8902G>A c.376G>A p.Ala126Thr hetpl-58% UnD 2dauSx (hetpl-21%, 76%) sonSx (hetpl-59%) VUS VEDU(GI)	HG-A1a MtMap8902G>A	VUS 4+
512	m	MT-ATP6 m.8902G>A c.376G>A p.Ala126Thr hetpl-59% matSx (hetpl-58%) VUS Vi2 VEDU(GI)	HG-A1a MtMap8902G>A	VUS 4+
513	f	MT-ATP6 m.8902G>A c.376G>A p.Ala126Thr hetpl-76% matSx (hetpl-58%) VUS Vi2 VEDU(GI)	HG-A1a MtMap8902G>A	VUS 4+
514.1	f	MT-ATP6 m.8920G>A c.394G>A p.Gly132Ser hetpl-21% UnD Path(V1P3) Vi2 VEDU(GH)	HG-J2b1a ClinV693022	PathO 4+
514.2	f	ATP7B c.2806 T>G p.Leu936Val pat VUS Vi1 VUDUS		VUDUS
514.9	f	WFS1 c.440_455del16 p.Arg147GlnfsTer12 mat LkPath Vi2 VMDUO		LkPO VMDUO
515	f	MT-ATP6 m.8920G>A c.394G>A p.Gly132Ser matSx Path(V1P3) Vi2 VEDU(GHI)	HG-T2b11 ClinV693022	PathO 4+
516.1	m	MT-ATP6 m.8920G>A c.394G>A p.Gly132Ser matSx Path(V1P3) Vi2 VEDU(GHI) J	HG-U3a1c1 ClinV693022	PathO 4+
516.2	m	TNFRSF6B c.129_130delAG p.Glu45AlafsTer54 matSx VUS Vi2 VSDUS(I)		VSDUS
517.1	f	MT-ATP6 m.8920G>A c.394G>A p.Gly132Ser UnD sonSx Path(V1P3) Vi2 VEDU(GHI) J	HG-U3a1c1 ClinV693022	PathO 4+
517.2	f	TNFRSF6B c.129_130delAG p.Glu45AlafsTer54 mat sonSx VUS Vi2 VSDUS(I)		VSDUS
518	f	MT-ATP6 m.8946A>T c.420A>T p.Met140Ile mat VUS(V1) Vi2 VEDU(GH)	HG-X2b4 ClinV918025	VUS 4+
519	f	MT-ATP6 m.8962A>G c.436A>G p.Thr146Ala UnD VUS(V1) Vi2 VSDU(G)	HG-J1c3g ClinV693037	VUS 3+
520	f	MT-ATP6 m.8966T>C c.440T>C p.Ile147Thr matSx VUS(B) Vi2 VEDU(GI)	HG-X2i ClinV693038	VUS 4+
521	f	MT-ATP6 m.8975T>C c.449T>C p.Leu150Pro mat VUS(V1) Vi2 VSDU(G)	HG-H5 ClinV693041	VUS 3+
522	m	MT-ATP6 m.9041A>G c.515A>G p.His172Arg matSx VUS(B1V1) Vi2 VEDU(GI)	HG-J1d ClinV440988	VUS 4+
523	f	MT-ATP6 m.9106A>G c.580A>G p.Thr194Ala matSx VUS(V1) Vi2 VEDU(GHI)	HG-H4a1c1a ClinV693095	VUS 4+
524	f	MT-ATP6 m.9157G>A c.631G>A p.Ala211Thr hetpl-15% matSx-htpl-15% LkPath(B1V1) Vi2 VEDU(GI)	HG-H1e1a3 ClinV441146	LkPO 4+
525	m	MT-ATP6 m.9157G>A c.631G>A p.Ala211Thr hetpl-59% matSx-hetpl-15% LkPath Vi2 VEDU(GI)	HG-H1e1a3 ClinV441146	LkPO 4+
526.1	f	MT-ATP6 m.9187T>C c.661T>C p.Tyr221His hetpl-18% matSx LkPath Vi2 VEDU(GHI) J	R7a'b MtMap9187T>C	LkPO 4+
526.2	f	L1CAM c.1261G>A p.Val421Ile matSx sonSx VUS Vi1 VMDUS(I)		VMDUS
527	f	MT-CO3 m.9439G>A c.233G>A p.Glu78Asp hetpl-10% UnD VUS Vi2 VSDU(G)	HG-U5a1b1 MtMap9439G>A	VUS 3+
528	f	MT-CO3 m.9525G>A c.319G>A p.Ala107Thr hetpl-7% UnD VUS(B1V1) Vi2 VEDU(GH)	HG-H5e1a ClinV693179	VUS 4+
529	f	MT-CO3 m.9843A>G c.637A>G p.Thr213Ala mat VUS(B1) Vi2 VEDU(GH)	HG-T2b8 ClinV693238	VUS 4+
530	f	MT-CO3 m.9862T>A c.656T>A p.PheF219Tyr matSx VUS(B1) Vi2 VEDU(GHI)	HG-H2a1a2 ClinV693243	VUS 4+
531.1	f	MT-CO3 m.9894A>G c.688A>G p.Lys230Glu matSx VUS Vi2 VEDU(GI) J	HG-H7a1c MtMap9894A>G	VUS 4+
531.2	f	MT-CYB m.15639T>C c.893T>C p.Ile298Thr hetpl-10% matSx mgmSx-hetpl>10% VUS(V1) Vi2 VEDUS(GI)	HG-H7a1c ClinV693918	VEDUS
531.3	f	MT-ND4 m.11453G>A c.694G>A p.Ala232Thr matSx VUS(B1) Vi2 VEDUS(GI)	HG-H7a1c ClinV693367	VEDUS
532	f	MT-CO3 m.9967T>C c.761T>C p.Val254Ala matSx VUS(V1) Vi2 VEDU(GI)	HG-U5a2c1 ClinV693254	VUS 4+
533	f	MT-TG m.10046T>C g.56T>C matSx sisSx VUS(B1P1) Vi1 VEDU(GHI)	HG-K1a1b2a1a MtMap10046	VUS 4+
534	f	MT-TG m.10046T>C g.56T>C matSx VUS(B1P1) Vi2 VEDU(GHI)	HG-K1a1b2a1a MtMap10046	VUS 4+
535	f	MT-TG m.10049A>G g.59A>G UnD VUS(B1) Vi2 VEDU(GH)	HG-H1 MtMap10049	VUS 4+
536	f	MT-ND4 m.10867C>G c.108C>G p.Ile36Met hetpl-9% UnD VUS Vi2 VEDU(GH)	HG-J1c3f	VUS 4+
537	f	MT-ND4 m.11240C>T c.481C>T p.Leu161Phe UnD LkPath Vi2 VEDU(GH)	HG-U5b1c2b MtMap11240	LkPO 4+
538	m	MT-ND4 m.11778G>A c.1019G>A p.Arg340His hetpl-3% UnD Path(V1P8) Vi2 VSDU(G)	HG-H10f ClinV9708	PathO 3+
539	f	MT-ND4 m.11898C>T c.1139C>T p.Ser380Phe UnD VUS Vi2 VSDU(G)	HG-I5a MtMap11898	VUS 3+
540	f	MT-ND4 m.12131T>A c.1273T>A p.Ser458Thr hetpl-11% matSx-hetpl-10% VUS Vi2 VEDU(GHI)	HG-J1c1b	VUS 4+
541	f	MT-TS2 m.12207G>A g.1G>A hetpl-2% UnD Path(P1) Vi2 VEDU(GH)	HG-T2b16 MtMap12207	PathO 4+
542	f	MT-TL2 m.12293G>A g.28G>A hetpl-2% DeNovo LkPath(L1) Vi2 VEDU(GH)	HG-U5b1b1 MtMap12293	LkPO 4+
543	m	MT-TL2 m.12297T>C g.32T>C matSx mgmSx VUS(V1) Vi2 VEDU(GI)	HG-U4b1a1a MtMap12297	VUS 4+
544	f	MT-TL2 m.12297T>C g.32T>C matSx sonSx VUS(V1) Vi2 VEDU(GI)	HG-U4b1a1a MtMap12297	VUS 4+
545.1	f	MT-ND5 m.12451A>G c.115A>G p.Ile39Val matSx VUS(B1) Vi1 VEDU(GHI) J	HG-H24a ClinV693446	VUS 4+
545.2	f	EPHB4 c.2665C>T p.Arg889Trp pat VUS Vi2 VMDUS		VMDUS
546.1	f	MT-ND5 m.12716C>A c.380C>A p.Thr127Asn mat VUS Vi2 VSDU(G) J	HG-H7 MtMap12716C>A	VUS 4+
546.2	f	LRP5 c.3107G>A p.Arg1036Gln pat VUS Vi2 VMDUS	ClinV183255	VMDUS
546.3	f	ZNF644 c.904C>T p.Arg302Cys pat VUS Vi2 VMDUS	ClinV432490	VMDUS
547.1	f	MT-ND5 m.13781T>C c.1445T>C p.Ile482Thr UnD VUS(B1) Vi2 VEDU(GH) J	HG-U5a1i1 ClinV693609	VUS 4+
547.2	f	TNFRSF13B c.0542C>A p.Ala181Glu pat Path(B1L4P4) Vi2 VSDUS(G)	ClinV5303	PathO VSDUS
548	f	MT-ND5 m.13802C>T c.1466C>T p.Thr489Met matSx VUS(B1) Vi2 VEDU(GI)	HG-U5a1 ClinV693613	VUS 4+
549	f	MT-ND5 m.14140A>T c.1804A>T p.Ile602Phe matSx VUS Vi2 VEDU(GI)	HG-A2b1 MtMap14140A>T	VUS 4+
550	f	MT-ND6 m.14484T>C c.190T>C p.Met64Val hetpl-2% UnD Path(L1P6) Vi2 VEDU(GH)	HG-T2a1a ClinV9688	PathO 4+
551	f	MT-ND6 m.14484T>C c.190T>C p.Met64Val matSx Path(L1P6) Vi2 VEDU(GI)	HG-H2a2b1 ClinV9688	PathO 4+
552	f	MT-ND6 m.14523T>C c.151T>C p.Met51Val hetpl-10% DeNovo VUS(V1) Vi2 VSDU(G)	HG-T2b ClinV693731	VUS 3+
553	f	MT-TE m.14701C>T g.28C>T matSx VUS(B1) Vi2 VEDU(GI)	HG-U5b1d1c MtMap14701	VUS 4+
554	f	MT-TE m.14706A>G g.33A>G matSx VUS(B1) Vi2 VEDU(GI)	HG-J1b1a1 MtMap14706	VUS 4+
555	f	MT-CYB m.14945G>A c.199G>A p.Ala67Thr UnD VUS(V1) Vi2 VEDU(GH)	HG-D1 ClinV693792	VUS 4+
556.1	f	MT-CYB m.14985G>A c.239G>A p.Arg80His hetpl-12% matSx-hetpl-12% Path(V1P1) Vi2 VEDU(GI)	HG-H7 ClinV9676	PathO 4+ cis
556.2	f	MT-CYB m.15743C>T c.997C>T p.Leu333Phe hetpl-49% matSx-hetpl-49% VUS(V1) Vi2 VEDUS(GI)	HG-H7 ClinV693944	VEDUS cis
556.3	f	MT-TW m.5527A>G g.16A>G matSx VUS(B1) Vi1 VMDUS(I)	HG-H7 MtMap5527A>G	VMDUS
557	m	MT-CYB m.15117T>C c.371T>C p.Met124Thr hetpl-19% matSx-hetpl<19% LkPath(V1) VEDU(GI)	HG-U5b1 ClinV693828	LkPO 4+
558.1	f	MT-CYB m.15200G>A c.454G>A p.Ala152Thr hetpl-71% UnD VUS(V1) Vi2 VEDU(GH) J	HG-K1a10a ClinV693838	VUS 4+
558.2	f	MT-ND1 m.3928G>A c.622G>A p.Val208Ile UnD VUS Vi1 VMDUS(G)	HG-K1a10a MtMap3928G>A	VMDUS
559	f	MT-CYB m.15239T>C c.493T>C p.Trp165Arg hetpl-41% DeNovo LkPath Vi2 VEDU(GH)	HG-C1d	LkPO 4+
560.1	f	MT-CYB m.15248T>C c.502T>C p.Tyr168His hetpl-2% UnD LkPath Vi2 VSDU(G)	HG-H23 MtMap15248	LkPO 3+
560.2	f	MT-CYB m.15567T>C c.821T>C p.Phe274Ser hetpl-2% UnD LkPath(V1) Vi2 VSDUS(G)	HG-H23 ClinV693907	LkPO VSDUS
561	f	MT-CYB m.15357G>A c.611G>A p.Gly204Glu hetpl-2% UnD LkPath(V1) Vi2 VEDU(GH)	HG-X2c1a ClinV693871	LkPO 4+
562	m	MT-CYB m.15498G>A c.752G>A p.Gly251Asp matSx VUS(V1) Vi2 VEDU(GI)	HG-H13b1a ClinV9684	VUS 4+			277	741
563	f	MT-CYB m.15575G>A c.829G>A p.Ala277Thr hetpl-11% matSx hetpl-50% VUS(V1) Vi2 VEDU(GI)	HG-H1 ClinV693908	VUS 4+			243
564	f	MT-CYB m.15620C>T c.874C>T p.Leu292Phe matSx VUS Vi2 VEDU(GHI)	HG-J1c5b MtMap15620C>T	VUS 4+			520
565	m	MT-CYB m.15774T>C c.1028T>C p.Val343Ala mat VUS(B1) Vi2 VEDU(GH)	HG-HV17a ClinV693948	VUS 4+
566	f	MT-CYB m.15885C>A c.1139C>A p.Ala380Asp UnD VUS Vi2 VEDU(GH)	HG-V1a1 MtMap15885C>A	VUS 4+
567	f	BRCA1 c.2475delC p.Asp825GlufsTer21 Unk Path Vi2 VSDUO(G)		PathO VSDUO
567.9	f	15q13.1q13.3 del 3.4Mb Unk Path Vi2 PathO VSDUO(G)	ID-associated CNV	PathO VSDUO									0.615807
568	f	BRCA2 c.5303_5304delTT p.Leu1768ArgfsTer5 mat Path Vi2 VSDUO(G)		PathO VSDUO
DNA variants found in relatives who did not meet criteria for EDS
134bro	m	ALPL p.Ala116Thr broSx VUS Vi1 VSDU	brother of patient 134
169bro	m	FBN1 c.8579A>G p.Asp2860Gly matSx VUS Vi2 VSDU	brother of patients 169 and 170
169sis	f	FBN1 c.8579A>G p.Asp2860Gly matSx VUS Vi2 VSDU	sister of patients 169 and 170
400bro	m	TNNT2 c.251dupG p.Val85SerfsX4 matSx VUS Vi2 VSDU	brother of patient 400
Column A--Patients are numbered 1 through 568, ordered by the degree their variants genes had been reported or perceived to have relevance to EDS; single DNA variant numbers are followed by .0 (e. g., 1.0),
multiple variants by 0.1 for the variant considered primary, 0.2-0.5 for those considered additional (e. g., 2.1, 2.2, 2.3, and 2.4), 0.9 or 0.91-0.92 for variants not relevant to EDS leaving relevant variants as primary;
Column A numbers in red were listed in a preliminary report [11]; variant 98.0 was from 23andMe (www.23andme.com);
Column C--variants in blue indicate genes that are also altered (with different variants) in developmental disability patients (Table S4), variants in red or in red text were part of previous publications as references 1-4 below;
copy number variants are shown in yellow, variants in green at Table bottom were seen in relatives who did not meet EDS criteria [46],
Column C--All variants are heterozygous--when patients have two or more variants in the same gene, each variant is given a number and indicated as cis, trans, or cis-trans in column E;
Column C--Nuclear variants are listed conventionally, the altered gene first followed by position and nature of the nucleotide change (c.), position and nature of the protein change (p.) using the three-letter amino acid code for exonic variations;
Column C--Mitochondrial DNA variants are listed in the same format, first by mitochondrial DNA position (m.) and then by DNA/protein position in the particular gene/product (c./g. for RNA, p. for protein);
Column C--Following DNA-protein specification, parental origin (Unk-unknown, mat/pat-maternal/paternal without or with (matSx/patSx symptoms) and then commercial laboratory qualifications (VUS, LkPath, Path) are indicated,
the number of times the DNA variant has had that qualification in other patients (per ClinVar) is shown in parentheses (e. g., V7 for 7 VUS qualifications, LP, P, symbols and B for benign that is not used in most commerical reports);
Column C--then are listed a population prevalence if over 1 in 1000, the variant impact score (Vi), the consensus laboratory qualififiction (VUS, Path), the clinical diagnostic utility qualification (V*DU), any attributes assigning extra qualification points
including G for convincing gene-disease association, H for abundant EDS findings, I for variant-symptom inheritance, J for additional variants with synergistic action (see qualification protocol below as reprinted from [14];
Column C--Criteria for the extra plus for abundant history findings (H in the Fig 1protocol) were, for females under age 9.5 years, history findings (Hx) ≥ 17 physical findings (PE) ≥ 15, for females 9.5 years and over 10.5 years Hx ≥ 30, PE ≥ 17,
for males under 9.5 years, Hx ≥ 17, PE ≥ 12, for males 9.5 years and over Hx ≥ 23, PE ≥ 15 (numbers of Hx and PE findings for each patient are given in the EDS1261GW1-23 database in Sheet 5, numbers here scrambled but a code available from author GNW--see Methods).
Column D--mitochondrial DNA haplotypes and (when found by brief search) numbers from ClinVar [32] or Mitomap [33] are listed--entries from the National Center for BIotechnology Information, www.ncbi.nlm.nih.gov, are provided when not found in MitoMap or ClinVar (searches completed in December 2022).
Column E--repeats commercial laboratory qualifications, adding O or S to likely pathogenic/pathogenic variants if their gene is associated with another disease (LkPO/ PathO) or connective tissue dysplasia similar to EDS (LkPS/PathS),
then lists the MDna 1-4+ qualification for primary variants, V*DUS or V*DUO for additional variants with synergistic or other action (see protocol below and text)
Column E--Gn or An indicate gene panel or allele results; entries in green indicate results from Baylor Genetic Clinical Diagnostic laboratory (www.baylorgenetics.com), those in gray from Transgenomic Laboratories (no longer in business)
The copy number variant 567.9 (column C bottom) has a possible contribution to EDS-dysautonomia since the 15q13.1/.3 region contains the gene for the cholinergic receptor, nicotinic, alpha-polypeptide 1 gene (CHRNA1, M100690)
gdauSx, gsonSx, dauSx, sonSx, gmatSx--grandaughter, grandson, daughter, son, or grandmother with variant and EDS symptoms.
DNA variants shaded red or in red text were reported in the corresponding articles below:
1	Wilson GN, Tonk SS, Tonk VS, Lampe R. Complement gene mutation and Ehlers-Danlos syndrome. J Biosci Med 2020;8:28-36. doi.org/10.4236/jbm.2020.86003.
2	Palmer EE et al. Functional and clinical studies reveal pathophysiological complexity of CLCN4-related neurodevelopmental condition. Mol Psychiatry (2022) https://doi.org/10.1038/s41380-022-01852-9.
		(this article focused on the brain fog-cognitive-behavioral changes of patient 375 rather than her EDS-dysautonomia symptoms)
3	Tanaka AJ et al. De novo variants in EBF3 are associated with hypotonia, developmental delay, intellectual disability, and autism. Cold Spring Harb Mol Case Stud 21;3, 2017.
4	Wilson GN, Tonk VS. Mitochondrial dysfunction contributes to Ehlers-Danlos syndrome--A patient presentation. J Biol Lab Sci 220;11:190-202. DOI: https://doi.org/10.5296/jbls.v11i2.17756.
Protocol for DNA variant qualification, reprinted from reference [14] to explain qualification symbols above.
		Clinical protocol for DNA variant qualification (reprint of Figure 1 of reference 14)
		Clinical DNA variant (column 4) and 1-4+ medical diagnostic utilities (last column) are added to consensus qualifications (column 2) as discussed in the text; DNA/protein change and gene abbreviations except for MTHFR (methylene tetrahydrofolate reductase) and HBB (beta-globin) are explained in S2, S3 Tables, single amino acid codes (A-alanine, D-aspartate, E-glutamate, I-isoleucine, L-leucine, M…

## Sheet: S4Tab DD-166 DNA variants
Table S4 DNA variants in patients with developmental disability
1.1	m	DD Cantu M239850	ABCC9 c.3656T>G p.Leu1219Arg DeNovo LkPath Vi2 VEDU(GHJ) ClinVar420904	LkPathS 4+ cis
1.2	m		ABCC9 C.3637T>G p.Ser1213Ala DeNovo LkPath Vi2 VSDUS(H) ClinVar420903	LkPathS VSDUS cis
2.1	m	DD CDGIC disease M603147	ALG6 c.257+5G>A IVS4+5G>A Unk Path Vi2 VEDU(GHJ) ClinVar95529	PathS 4+ trans
2.2	m		ALG6 c.1520 G>A p.Ser507Asn mat VUS Vi2 VSDUS(H) ClinVar452523	VSDUS trans
2.3	m	DD Au-Kline M616580	HNRNPK c.0253G>A p.GluE85Lys c.0253G>A Unk VUS Vi2 VSDUS(H) ClinVar452520	VSDUS
3.1	f	DD osteopathia striata M300373	AMER1 c.1072C>T p.Arg358Ter DeNovo Path Vi2 VSDU(G) ClinVar10708	PathS 3+
3.2	f	Synpolydactyly M18600	HOXD13 c.0899T>G p.Phe300Cys pat VUS Vi2 VMDUO	VMDUO
4	f	DD KBG M148050	ANKRD11 IVS11+2A>G Unk Path Vi2 VSDU(G)	PathS 3+
5.1	m	DD Coffin-Siris M135900	ARID1B c.4456C>T p.Gln1486Ter DeNovo Path Vi2 VEDU(GJ) (reference 1 below) ClinVar418864	PathS 4+
5.2	m	DD Epilepsy predisposition M618141	CUX2 c.466C>T p.Pro156Ser DeNovo VUS Vi2 VSDUS(G)	VSDUS
5.3	m	Albinism II modifier (M203200) Dx2	MCIR c.0451C>T p.Arg151Cys pat VUS Vi2 VEDUO (GJ)	VEDUO trans
5.4	m		MCIR c.265G>C p.Gly89Arg matSx VUS Vi2 VEDUO(GI) NM_002386.3	VEDUO trans
6.1	m	DD Neuronal migration M600904	ASTN1 c.2702G>A p.Arg901Gln mat VUS Vi2 VEDU(GJ)	4+ trans
6.2	m		ASTN1 c.3283A>C p.Met1095Leu pat VUS Vi2 VSDUS(G) ClinVar438600	VSDUS trans
6.3	m	DD Turner-type XLID M309590	HUWE1 c.0998C>T p.Ser333Leu mosaic DeNovo LkPath Vi2 VSDUS(G)	LkPathS VSDUS
6.4	m	Hair-nail dystrophy M615402 Dx2	ABCB6 c.2452 T>C p.Tyr818His pat LkPath Vi2 VEDUO(GH)	LkPathO VEDUO
7.1	m	DD Menkes M300011	ATP7A c.1707+6_1707+9delTAAG IVS6+6_IVS6+9delTAAG DeNovo Path Vi2 VEDU(GJ) ClinVar245767	PathS 4+
7.2	m	DD ID-autism M615032	CHD8 c.6722C>G p.Pro2241Arg pat VUS Vi2 VSDUS(G)	VSDUS
8.1	f	DD Wiedemann-Steiner M605130	KMT2A c.7976G>A p.Arg2659Gln Unk VUS Vi2 VSDU(G)	3+
8.2	f	Wilson disease M277900	ATP7B c.2975C>T p.Pro992Leu Unk Path Vi2 VEDUO(GJ) ClinVar188831	PathO VEDUO trans
8.3	f		ATP7B c.3623C>T p.Thr1208Met Unk VUS Vi2 VSDUO(G) ClinVar382098	VSDUO trans
9.1	f	DD Thalassemia-ID M301040	ATRX c.847G>A p.Val283Ile mat VUS Vi1 VMDU(GJ) ClinVar386701	2+
9.2	f	DD syndrome not defined	9p24dup DeNovo VUS Vi1 VUDUS	aCGH VUDUS
10	m	DD Myopathy-brain defects M615181	B3GALNT2 c.1486C>G p.Arg496Gly mat VUS Vi2 VSDU(G)	3+
11.1	f	DD Bardet Biedl M615981	BBS2 c.311A>C p.Asp104Ala pat VUS Vi2 VEDU(GJ) ClinVar4577	4+ trans
11.2	f		BBS2 c.874G>A p.Val292Met mat VUS Vi2 VSDUS(G)	VSDUS trans
12.1	f	DD Bloom M210900	BLM c.2506_2507delAG p.Arg836GlyfsTer18 c.2506_2507delAG mat Path Vi2 VEDU(GJ) ClinVar42071	PathS 4+ homZ
12.2	f		BLM c.2506_2507delAG p.Arg836GlyfsTer18 c.2506_2507delAG pat Path Vi2 VSDUS(G) ClinVar42071	PathS VSDUS homZ
13.1	m	DD Cardiofaciocutaneous syndrome M115150	BRAF c.0741T>G p.Phe247Leu DeNovo Path Vi2 VEDU(GH) ClinVar55793	PathS 4+
13.2	m	Ichthyosis-inflammation M146700	FLG c.2282_2285delCAGT p.Ser761CysfsX36 pat Path 2.2% Vi2 VSDUO(G) ClinVar16320	PathO VSDUO
14.1	f	DD Schwartz-Jampel M25580	HSPG2 c.0149A>T p.His50Leu pat VUS Vi2 VEDU(GHJ) ClinVar373152	4+ trans
14.2	f		HSPG2 c.1078C>G p.Pro360Ala mat VUS Vi2 VEDUS(GH) ClinVar373153	VEDUS trans
14.3	f	DD ID, brain defects M300749	CASK c.2368C>T p.Gln790Ter DeNovo Path Vi2 VSDUS(G) ClinVar373139	PathS VSDUS
14.4	f	DD syndrome not defined	22q12del DeNovo VUS Vi1 VUDUS	aCGH VUDUS
15.1	f	DD Thyroid expression M601985	CCDC6 c.0569T>C p.Leu190Pro DeNovo VUS Vi2 VSDU(G)	3+
15.2	f	Protein transport M607183	SEC24A c.2527A>C p.Ile843Leu DeNovo VUS Vi1 VMDUO	VMDUO
16	f	DD Epilepsy-encephalopathy M300672	CDKL5 c.2154_2155insGC p.Pro719CysfsTer66 Unk Path Vi2 VEDU(GH)	PathS 4+
17.1	m	DD Mouse neuronal maturation	CELSR3 c.2963G>A p.Arg988Gln pat VUS Vi2 VEDU(GJ) NM_001407.3	4+ trans
17.2	m		CELSR3 c.9071G>A p.Arg3024Gln mat VUS Vi2 VSDUS(G) NM_001407.3	VSDUS trans
17.3	m	DD 15q11q13dup syndrome M608636	15q11dup DeNovo Vi2 VSDUS(G)	aCGH VSDUS
18	f	DD Epilepsy-encephalopathy 94 M615369	CHD2 c.2618G>A p.Gly873Glu DeNovo LkPath Vi2 VSDU(H)	LkPathS 3+
19	m	DD CHARGE syndrome M214800	CHD7 c.5458C>T p.Arg1820Ter DeNovo Path Vi2 VEDU(GH) ClinVar158302	PathS 4+
20	m	DD CHARGE syndrome M214800	CHD7 c.7334C>G p.Ser2445Ter Unk Path Vi2 VEDU(GH)	PathS 4+
21	m	DD Frontal lobe epilepsy M600513	CHRNA4 c.1520C>T p.Ala507Val Unk VUS Vi1 VMDU(H) ClinVar205033	2+ Gn
22.1	f	DD Facial palsy-speech delay M617732	TUBB6 c.1187A>C p.His396Pro DeNovo VUS Vi2 VEDU(GHJ)	4+
22.2	f	DD Encephalopathy-cardiomyopathy M590045	MT-TI m.4317A>G homplas mat (homplas) VUS Vi2 VSDUS(G) ClinVar9601	VSDUS
22.3	f	Stickler syndrome M604841	COL11A1 c.3229C>A p.Pro1077Thr mat VUS Vi2 VMDUO ClinVar291519	VMDUO
23	m	DD Heyn-Sproul-Jackson syndrome M618724	DNMT3A c.901C>T p.Arg301Trp Unk VUS Vi2 VSDU(G) ClinVar432039	3+
24.1	m	DD Brain-expressed transcription factor	DMRTA2 p.Glu125Asp c.0375G>C DeNovo VUS Vi2 VSDU(G)	3+
24.2	m	EDS kyphoscoliotic type M225400	PLOD1 c.1534C>T p.Arg512Cys mat VUS Vi2 VMDUO ClinVar255801	VMDUO
25	m	DD ID-AD7 M614104	DYRK1A c.1248delA p.Lys416AsnfsTer35 DeNovo Path Vi2 VSDU(G) ClinVar419635	PathS 3+
26.1	f	DD Urbach-Wiethe lipoid proteinosis M247100	ECM1 c.1077G>A p.Trp359Ter pat Path Vi2 VEDU(GJ)	PathS 4+ trans
26.2	f		ECM1 c.1100A>T p.Asp367Val mat VUS Vi2 VSDUS (G) ClinVar376771	VSDUS trans
27.1	f	DD Kleefstra syndrome M610253	EHMT1 c.2431_2435delATGGAinsTGGG p.Met811TrpfsTer12 DeNovo Path Vi2 VEDU(GH)	PathS 4+
27.2	f	DD syndrome not defined	9p24.2del mat VUS Vi1 VUDUS	aCGH VUDUS
28	f	DD Kleefstra syndrome M610253	EHMT1 c.2841C>T p.Arg948Trp DeNovo Path Vi2 VEDU(GH)	PathS 4+
29.1	m	DD Calcineuron-muscle interaction	NFATC1 c.628G>A p.Val210Met pat VUS Vi2 VSDU(G) NM_006162.5	3+
29.2	m	Cutis laxa M123700	ELN c.0647G>T p.Gly216Val pat VUS Vi2 VMDUO ClinVar213192	VMDUO
29.3	m	DD syndrome not defined	10q21.3del DeNovo VUS Vi1 VUDUS	aCGH VUDUS
30.1	m	DD ID AR 58 M617270	ELP2 c.255_258delTCAA p.Asn85LysfsTer2 pat Path Vi2 VEDU(GHJ)	PathS 4+
30.2	m	DD Chondrodysplasia puncta M302950	ARSF c.363delT p.Ala122GlnfsTer4 mat VUS Vi2 VSDUS NM_001201538.2:	VSDUS
31.1	m	DD Camptodactyly-tall-hearing loss M610474	FGFR3 c.1620C>G p.Asn540Lys DeNovo Path Vi2 VSDU(G) ClinVar16338	PathS 3+
31.2	m	Branchiootorenal syndrome M113650	EYA1 IVS13+1G>T c.1200+1G>T DeNovo Path Vi2 VMDUO	PathO VMDUO
32.1	f	DD Camptodactyly-tall-hearing loss M610474	FGFR3 c.1771T>C p.Phe591Leu pat VUS Vi2 VSDU(G)	3+
32.2	f	van der Woude syndrome 2 M606713	GRHL3 c.1369G>A p.Val457Met pat VUS Vi2 VMDUO1 NM_198174.3	VMDUO1
32.3	f	Denys-Drash syndrome M194080	WT1 c.1165C>T p.Arg389Cys pat VUS Vi2 VMDUO2	VMDUO2
33.1	m	DD--neuromuscular expression M608431	G3BP1 c.539+1G>A IVS6+1G>A DeNovo VUS Vi2 VEDUS(HJ)	4+
33.2	m	DD Koolen-de Vries syndrome M610443	17q21.31del DeNovo Path Vi2 VEDUS(GH) NM_005754.3:	aCGH PathSVEDUS
34.1	f	DD Glycine encephalopathy M238330	GCSH c.0226C>T p.Gln76Ter mat Path Vi2 VEDU(GJ) ClinVar265683	PathS 4+ trans
34.2	f		GCSH c.0001A>G p.Met1Val pat Path Vi2 VSDUS(G)a ClinVar265685	PathS VSDUS trans
35	m	DD Neurodevelopmental disorder M139310	GNAI1 c.0143C>A p.Thr48Lys DeNovo VUS Vi2 VSDU(G) ClinVar873455	3+
36	m	DD Epilepsy-encephalopathy 615473	GNAO1 c.0607G>A p.Gly203Arg DeNovo Path Vi2 VSDU(H) ClinVar66115	PathS 3+
37.1	f	DD ID AR 58 M617270	GRIN2B c.3818C>A p.Thr1273Lys Unk VUS Vi2 VEDU(GJ) new ClinVar245918	4+ Gn
37.2	f	DD Epilepsy-encephalopathy 16 M615338	TBC1D24 c.0571C>G p.Cys191Gly Unk VUS Vi2 VSDUS(G)	VSDUS Gn
37.3	f	DD no syndrome defined	1q32.3q42.3inv DeNovo Vi1 VUDUS	karyotype VUDUS
38.1	m	DD--brain expression M606651	GRIN3B c.41_46dupCGCTGG p.Ala14_Leu15dup mat VUS Vi2 VEDU(GJ) NM_138690.3:	4+ trans
38.2	m		GRIN3B c.2314G>A p.Gly772Ser pat VUS Vi2 VSDUS(G) NM_138690.3	VSDUS trans
38.3	m	Otitis media susceptibility M166270	A2ML1 c.1775G>T p.Arg592Leu pat VUS Vi2 VMDUO ClinVar203521	VMDUO
39	m	DD--heart/nerve expression polyAla tract M602407	HAND2 c.0633G>A p.Trp211Ter pat VUS Vi2 VSDU(G)	3+
40.1	m	DD Arboleta-Tham syndrome M616268	KAT6A c.4292dupT Leu1431PhefsTer8 DeNovo VUS Vi2 VEDU(GHJ) (reference 2 below) ClinVar162182	4+
40.2	m	DD mitochondrial encephalopathy M516050	MT-CO3 c.9804G>T p.Ala200Ser homplas mat homplas VUS Vi2 VSDUS(G) ClinVar693230	VSDUS
40.3	m	DD-neuromuscular expression M561010	MT-RNR2 c.2206C>T homplas mat (homplas)VUS Vi2 VSDUS(G)	VSDUS
40.4	m	Ectodermal dysplasia 1 M305100	EDA1 c.0206G>T p.Arg69Leu mat Path Vi2 VSDUO(H) NM_001005613.4:	PathO VSDUO
41	m	DD Epilepsy-encephalopathy 26 M616056	KCNB1 c.0934 C>T p.Arg312Cys DeNovo Path Vi2 VEDU(GJ) ClinVar265207	PathS 4+ Gn
42	f	DD ID epilepsy M212780	KCNJ10 c.0530A>G p.Glu177Gly Unk Vi2 VSDU(G) ClinVar195165	3+ Gn
43.1	f	DD Spastic paraplegia 37 M611945	KIF13B c.3928 G>C p.Glu1310Gln pat VUS Vi2 VEDU(GJ) NM_015254.4:	4+ trans
43.2	f		KIF13B c.3305G>A p.Arg1102His mat VUS VSDUS(G) NM_015254.4	VSDUS trans
43.3	f	DD Vanmaldergem ID syndrome M615546	FAT4 c.0842C>T p.Thr281Ile pat VUS Vi2 VEDUS(J) ClinVar1199864	VEDUS homZ
43.4	f		FAT4 c.0842C>T p.Thr281Ile pat VUS Vi2 VSDUS(G) ClinVar1199864	VSDUS homZ
43.5	f	DD Charge syndrome M214800	CHD7 c.0830C>T p.Pro277Leu pat VUS Vi2 VSDUS(G) NM_017780.4	VSDUS
44.1	m	DD Kleefstra syndrome 2 M617768	KMT2C c.12008C>T p.Pro4003Leu Unk VUS Vi2 VEDU(GHJ) ClinVar1302985	4+
44.2	m	DD Encephalomyopathy M516020	MT-CYB c.15740 C>T p.Leu332Phe homplas UnD VUS Vi2 VSDUS(G) ClinVar693943	VSDUS
45	f	DD Niikawa-Kuroki syndrome M147920	KMT2D c.401+3A>G IVS3+3A>G DeNovo Path Vi2 VEDU(GH)	PathS 4+
46.1	f	DD Birk-Barel syndrome M612292	KCNK9 c.0706G>A p.Gly236Arg DeNovo Path Vi2 VEDU(GHJ) ClinVar4741	PathS 4+
46.2	f	DD Neuropathy-ataxia M516060	MT-ATP6 m.8902 G>A p.Ala126Thr hetplas 35% mat (hetplas 35%) VUS Vi2 VMDUS	VMDUS
47.1	m	DD MASA syndrome M303350	L1CAM c.0839G>C p.Ser280Thr mat VUS Vi2 VEDU(GJ)	4+
47.2	m	DD Neural nociceptin receptor M602548	OPRL1 c.0986G>Cp.Cys329Ser DeNovo VUS Vi2 VSDUS(G)	VSDUS
48.1	f	DD XLID 29	GR1A3 c.1957G>A p.Ala653Thr DeNovo LkPath Vi2 VSDU(G)	LkPathS 3+
48.2	f	DD Deafness AR M613079	LOXHD1 c.4480C>T p.Arg149Ter mat Path Vi2 VSDUO(J) ClinVar178396	PathO VSDUO trans
48.3	f		LOXHD1 c.3335T>C p.Met1112Thr pat VUS Vi2 VMDUO ClinVar 667258	VMDUO trans
48.4	f	DD no syndrome defined	Xp31del DeNovo VUS Vi1 VUDUS	aCGH VUDUS
49	m	DD Noonan syndrome 2 M605275	LZTR1 c.0737A>C p.Gln246Pro DeNovo LkPath Vi2 VEDU(GH) ClinVar373302	LkPathS 4+
50.1	f	DD Craniofaciocutaneous syndrome 2 M615279	MAP2K1 c.0412G>A p.Glu138Lys DeNovo Path Vi2 VEDU(GH) ClinVar180901	PathS 4+
50.2	f	Skeletal dysplasia with joint laxity M603213	KIF22 p.Asp447Asn pat VUS Vi2 VSDUO(G) ClinVar1194989	VSDUO
51	m	DD ID AD1 M156200	MBD5 c.0809G>A p.Arg270Lys mat VUS Vi2 VSDU(G)	3+
52.1	m	DD mitochondrial encephalopathy M516040	MT-CO2 m.8189G>A p.Ala202Thr hetplas 5% UnD VUS Vi2 VSDU(G)	3+
52.2	m	Albinism II modifier (M203200)	MCIR c.0478C>T p.Arg160Trp Unk Path Vi2 VEDUO (GJ)	PathO VEDUO cis/trans
52.3	m		MCIR c.0451C>T p.Arg151Cys Unk Path Vi2 VSDUO(G)	PathO VSDUO cis/trans
53.1	f	DD Nizor-Isidor ID syndrome M618872	MED12L c.2666G>A p.Arg889His mat VUS Vi2 VEDU(GJ) NM_053002.6:	4+ trans
53.2	f		MED12L c.6002 C>T p.Ser2001Leu pat VUS Vi2 VSDUS(G) NM_053002.6:	VSDUS trans
53.3	f	DD Neurodevelopmental disorder M619725	KCNN2 c.962_964delTAT p.Leu321del DeNovo VUS Vi2 VMDUS (reference 3 below)	VMDUS
54.1	m	DD-mitochondrial encephalopathy M590060	MT-TK c.8311T>C homplas mat (homplas) VUS Vi2 VEDU(GJ) ClinVar690067	4+
54.2	m	DD-neuronal expression	CFL1 c.0203A>G p.Tyr68Cys DeNovo VUS Vi2 VMDUS	VMDUS
54.3	m	Regulates ubiquitination M612190	MLST8 c.0350G>A p.Arg117Gln mat VUS Vi2 VSDUO(J)	VSDUO trans
54.4	m		MLST8 c.0884G>A p.Arg295Gln pat VUS Vi2 VMDUO	VMDUO trans
55	f	DD mitochondrial encephalopathy M516040	MT-CO2 c.7755A>G p.Asp57Gly hetplas 33% mat (hetplas lower%) VUS Vi2 VSDU(G)	3+
56	m	DD MELAS M516005	MT-ND5 c.13513G>A p.Asp393Asn hetplas 30% UnD VUS Vi2 VSDU(G) ClinVar9702	3+
57.1	f	DD Epilepsy familial M617116	NPR2 c.1669C>T p.Arg557Cys Unk VUS Vi2 VEDU(GJ) NM_003995.4:	4+
57.2	f	DD Robinow syndrome M268310	ROR2 c.0380C>T p.Thr127Met Unk VUS Vi2 VMDUS ClinVar286535	VMDUS
58	m	DD XLID Billuart type M300486	OPHN1 c.2362C>T p.Arg788Trp mat LkPath Vi2 VEDU(GH) ClinVar378314	LkPathS 4+
59.1	f	DD Schuurs-Hoeijmakers syndrome M615009	PACS1 c.0607C>T p.Arg203Trp DeNovo Path Vi2 VEDU(GJ) ClinVar39581	PathS 4+
59.2	f	DD 15q11q13 dup syndrome	15q11.2dup VUS DeNovo Vi2 VSDUS(G)	aCGH VSDUS
60	f	DD Mitochondrial depletion syndrome M513662	POLG c.1721G>A p.Arg574Gln DeNovo VUS Vi2 VSDU(G) ClinVar619321	3+
61.1	m	DD Basal cell nevus syndrome M109400	PTCH1 c.0672C>A p.TyrY224Ter DeNovo Path Vi2 VEDU(GH) ClinVar966620	PathS 4+
61.2	m	DD 15q25del syndrome	15q25del DeNovo VUS Vi2 VSDUS(G)	aCGH VSDUS
62	m	DD Autism susceptibility X-linked 4 M300830	PTCHD1 c.1433dupA p.Tyr478Ter mat LkPath Vi2 VSDU(G) ClinVar423632	LkPath 3+ Gn
63	m	DD Cowden syndrome M158350	PTEN c.0511C>T p.Gln171Lys DeNovo Unk Path Vi2 VEDU(GH) ClinVar189411	PathS 4+
64	f	DD Cowden syndrome M158350	PTEN c.1003C>T p.Arg335Ter pat Path Vi2 VEDU(GH) ClinVar7833	PathS 4+
65	f	DD Noonan syndrome M163950	PTPN11 c.0794G>A p.Arg265Gln pat broSx Path Vi2 VEDU(GHI) ClinVar40522	PathS 4+
66	m	DD Noonan syndrome M163950	PTPN11 c.0794G>A p.Arg265Gln pat sisSx Path Vi2 VEDU(GHI) ClinVar40522	PathS 4+
67.1	f	DD XLID 91	ZDHHC15 c.0206C> p.Thr69Ile Unk VUS Vi2 VEDU(GJ) NM_144969.3	4+
67.2	f	DD XLID Houge type M301008	CNKSR2 c.0136C>T p.Arg46Cys Unk VUS Vi2 VSDUS(G) ClinVar422104	VSDUS
67.3	f	DD MELAS M540000	MT-TS2 m.12216C>T homplas UnD VUS Vi1 VMDUS(G) ClinVar690160	VMDUS
67.4	f	DD--expressed in brain	PTPRD c.5300A>T p.Gln176Leu Unk VUS Vi2 VMDUS	VMDUS
67.5	f	DD--syndrome not defined	7p12.1dup DeNovo VUS Vi1 VUDUS	aCGH VUDUS
68.1	f	DD Rothmund-Thomson syndrome M268400	RECQL4 c.3008_3009delTG p.Val1003AlafsX29 pat Path Vi2 VEDU(GJ) ClinVar657598	PathS 4+
68.2	f	DD--brain expression	PAM c.2384T>C p.Ile795Thr mat VUS Vi2 VSDUS(J)	VSDUS trans
68.3	f		PAM c.2585C>T p.Ser862Leu pat VUS Vi2 VMDUS	VMDUS trans
69.1	f	DD Microcephaly-brain anomalies M614833	RTTN c.3653T>A p.Leu1218Ter pat Path Vi2 VEDU(GJ)	PathS 4+ trans
69.2	f		RTTN c.6301T>C p.Cys2101Arg mat LkPath Vi2 VSDUS(G) ClinVar427013	LkPathS VSDUS trans
69.3	f	DD Usher syndrome IIC M605472	GPR98 c.13186 G>A p.Ala4396Thr pat VUS Vi2 VEDUS(GJ) ClinVar844544	VEDUS trans
69.4	f	DD microceph	GPR98 c.0686A>G p.Asp229Gly mat VUS Vi2 VSDUS(G) ClinVar905501	VSDUS trans
70	m	DD Phelan-McDermic M606232	SHANK3 c.3424_3425delCT p.Leu1142ValfsTer153 DeNovo Path Vi2 VEDU(GH) ClinVar372707	PathS 4+
71	f	DD Noonan with anagen hair M607721	SHOC2 c.0004A>G p.Ser2Gly Unk Path Vi2 VEDU(GH) ClinVar6821	PathS 4+ Gn
72.1	f	DD Coffin-Siris syndrome 4 M614609	SMARCA4 c.3443_3448delAGTACTinsGGC p.Glu1148_Phe1150delinsGlyLeu DeNovo LkPath VEDU(GHJ) ClinVar420526	LkPathS 4+
72.2	f	DD-hypothyroidism M274700	TG c.2443G>T p.Gly815Ter pat Path Vi2 VMDUS ClinVar372918	PathS VMDUS
72.3	f	Propionic acidemia carrier M606054	PCCB c.0337C>T p.Arg113Ter pat Path Vi2 VSDUO(G) ClinVar265422	PathO VSDUO
73	m	DD ID AD 47 M617635	STAG1 c.1118G>A p.Arg373Gln DeNovo VUS Vi2 VSDU(G) (reference 4 below) ClinVar437899	3+
74.1	f	DD Pitt-Hopkins syndrome M610954	TCF4 c.1153C>T p.Arg385Ter Unk Path Vi2 VEDU(GHJ) ClinVar7372	PathS 4+
74.2	f	DD Joubert syndrome M609583	NPHP1 c.1517+1delG Unk Path Vi2 VSDUS(G)	PathS VSDUS
74.3	f	DD Xp22.31dup syndrome	Xp22.31dup DeNovo Vi2 VSDUS(G)	aCGH VSDUS
75	f	DD Deafness-disability AD12	TECTA gene c.5941T>A p.Tyr1981Asn DeNovo Path Vi2 VSDU(G) ClinVar379299	PathS 3+
76.1	m	DD Clark-Baraitser syndrome M617752	TRIP12 c.0273dupA p.Pro92ThrfsTer DeNovo VUS Vi2 VEDU(GJ) ClinVar997950	4+
76.2	m	DD hypothyroidism M274900	DUOXA2 c.0463C>G p.Leu155Val mat LkPath Vi1 VMDUS(G) ClinVar372358	LkPathS VMDUS
76.3	m	Eye-renal transporter M107776	AQP1 c.0549+1G>A IVS+1G>A DeNovo VUS Vi2 VMDUO1 NM_001329872.2	VMDUO1
76.4	m	Breast-ovarian cancer predisposition M612555	BRCA2 c.5946delT p.Ser1982ArgfsTer22 pat Path Vi2 VSDUO2 ClinVar9325	PathO VSDUO2
77	m	DD Pontocerebellar hypoplasia M277470	TSEN54 c.0919G>T p.Ala307Ser pat Path Vi2 VSDU(G) NM_207346.3:	PathS 3+
78.1	m	DD Wiscott Aldrich (infections) M301000	WAS c.647dupC p.Ala217SerfsX5 mat Path Vi2 VEDU(GH)	PathS 4+
78.2	m	Ichthyosis-inflammation M146700	FLG c.12064A>T p.Lys4022Ter pat LkPath Vi2 VSDUO(G) ClinVar126848	LkPathO VSDUO
79.1	m	DD ID with poor growth M618808	ABCA2 c.4674_4675delGCinsTT p.Gln1558_Leu1559 delinsHisPhe VUS DeNovo Vi2 VEDU(GJ)	4+
79.2	m	DD XLID Lubs type M300260	MECP2 c.473C>T p.Thr158Met mosaic DeNovo Path Vi2 VSDUS(G)	PathS VSDUS
80.1	f	DD Treacher Collins syndrome M154500	TCOF1 c.358dupA p.Ser120fsTer55 DeNovo Path Vi2 VEDU(GH)	PathS 4+
80.2	f	Beals syndrome M121050	FBN2 c.1345_1350dupAATGGC p.Asn449_Gly450dup LkPath DeNovo Vi2 VMDUO ClinVar213382	LkPathO VMDUO
81	f	DD Periventricular heterotopia M300049	FLNA c.6361 C>T p.Pro2121Ser mat VUS Vi2 VSDU(G) ClinVar1384316	3+
82.1	f	DD Mitochondrial depletion syndrome M513662	POLG c.3413G>A p.Arg1138His pat VUS Vi2 VEDU(GJ) ClinVar1017212	4+
82.2	f	DD spinocerebellar ataxia 12 M604326	PPP2R2B c.106 C>T p.Arg36Trp DeNovo VUS Vi2 VSDUS(G)	VSDUS
aPatient 34 p.Met1Val Indicates that alteration of the initiating methionine codon of the protein may completely ablate translation from that gene copy or shift initiation to another methionine codon, in either case disrupting protein function to qualify as a pathogenic mutation
in either case disrupting protein function to qualify as a pathogenic mutation
Column A--Patients are numbered 1 through 82 by time of database entry, single DNA variant numbers are followed by .0 (e. g., 1.0), multiple variants by 0.1 for the variant considered primary, 0.2-0.5 for those considered additional (e. g., 2.1, 2.2, 2.3, and 2.4);
Column C--Disorders or gene characteristics that include or suggest some type of developmental disability (DD) follow those letters, disorders that do not are in italics; M numbers reference genes or disorders at www.omim.org;
Column C--Disorders in orange have connective tissue dysplasia symptoms, their variant genes thus causing similar EDS-dysautonomia symptoms as the variants in S3 Table;
Column D--All variants are heterozygous--when patients have two or more variants in the same gene, each variant is given a number and indicated as cis, trans, or cis-trans in column F;
Column D--Nuclear variants are listed conventionally, the altered gene first followed by position and nature of the nucleotide change (c.), position and nature of the protein change (p.) using the three-letter amino acid code for exonic variations;
Column D--Mitochondrial DNA variants are listed in the same format by mitochondrial DNA position (m.) and then by protein position (p. for protein);
Column D--Following DNA-protein specification, parental origin (Unk-unknown, mat/pat-maternal/paternal without or with (matSx/patSx symptoms) and then commercial laboratory qualifications (VUS, LkPath, Path) are indicated,
Column D--Then are listed a population prevalence if over 1 in 1000, the variant impact score (Vi), the consensus laboratory qualification (VUS, Path), the clinical diagnostic utility qualification (V*DU--protocol below S3 Table and text), any attributes assigning extra qualification points
including G for convincing gene-disease association, H for abundant EDS findings, I for variant-symptom inheritance, J for additional variants with synergistic action (see protocol below S3 Table and text)
Column D--Numbers in blue indicate variants in genes that are also variant in EDS patients, red variants published in prior publications 1-4 referenced below;
Column E--Repeats commercial laboratory qualifications, adding O or S to likely pathogenic/pathogenic variants if their gene is associated with a condition having developmental disability (LkPathS, PathS) or not (LkPO/ PathO);
disease without those symptoms (LkPO/ PathO), then are listed the MDna 1-4+ qualification for primary variants, V*DUS or V*DUO for additional variants with synergistic or other action (see protocol beneath S3 Table and text)
Column E--Gn indicates gene panel testing, entries in green patient 60) indicate results from Baylor Genetic Clinical Diagnostic laboratory (www.baylorgenetics.com), those in gray (patient 74) from Transgenomic Laboratories (no longer in business)
aCGH, array-comparative genomic hybridation; CDGIC, congenital disorder of glycosylation type 1C; hetplas, heteroplamic; homplas, homoplasmic; homZ, homozygous; MELAS, mitochondrial encephalopathy with lactic acid and strokes; XLID, X-linked intellectual disability
MELAS, mitochondrial encephalopathy with lactic acid and strokes; XLID, X-linked intellectual disability
1	van der Sluijs PJ et al. The ARID1B spectrum in 143 patients: from non-syndromic intellectual disability to Coffin-Siris syndrome. Genet Med Open 2018; doi: 10.1038/s41436-018-0330-z.
2	Tham E et al. Dominant mutations in KAT6A cause intellectual disability with recognizable syndrome features. Am J Hum Genet 96:507-513, 2015.
3	Mochel F et al. Variants in the SK2 channel gene (KCNN2) lead to dominant neurodevelopmental movement disorders. Brain 2020;143:3564–3573
4	Lehalle D et al. STAG1 mutations cause a novel cohesinopathy characterised by unspecific syndromic intellectual disability. J Med Genet 2017; 54:479-488.

## Sheet: Sheet 5 EDS1261GW1-23 database
	The EDS1261GW1-23 database with patient numbers scrambled*--Clinical findings of 1261 EDS patients having systematic evaluations (see accompanying key abbreviations and explanations).
			Demographics												History (number of findings per category)									History (individual findings in each category--abbreviations in Sheet 1 key)												Physical (number of findings per category)							Physical (individual findings in each category--abbreviations in Sheet 1 key)
Patient number	Relatives by family number	Site	Year seen	Sex	DNA test	Referral source	Clinical diagnosis	Age of evaluation (years)	History findings total	Physical findings total	Age severe symptoms	Infant total	Child total	Joint total	Skeletal history total	Skin history total	GU total	Nm history total	GI-IBS total	Heart total	POTS total	Mast cell total	Lab total	Infant findings	Child findings	Joint findings	Skeletal history findings	Skin history findings	GU findings	Neuromuscular history findings	GI-IBS findings	Heart findings	POTS findings	Mast cell findings	Lab findings	Build total	Face total	Skin PE total	Beighton total	Other lax total	Skeletal PE total	Nm PE total	Height-weight centiles	Build findings	Face findings	Skin-PE findings	Beighton findings and score	Other lax findings	Skeletal PE findings
1	39dau	Clinic	2017	f		Primary	hEDS	0-9.4	36	15	6	2	8	5	1	2	1	3	3	0	7	4	0	colic clum	ftt awar sho urpn clum activ-pf brac enam	pop lux-shldhipank TMJ pn-wrhipleg spra	flat	brus slow	blad	migr hache num	condi blot naus	z	diz sync fatig fog htcold tachy sel tiltpos	rash hiv asth fdmed	z	1	1	3	8	0	2	0	h50 w25	wh lspan	lface	soft jaw1+ fa2	yy yy yy yy n8	z	nkyp toe-out
2	39mom	Clinic	2017	f		Cardiology	hEDS	40.5-50.4	52	23	15	3	8	7	1	4	3	6	4	2	9	4	1	colic flex clum	ftt awar sho urpn clum activ-cheer-band-p gum enam	pop lux-shld-leg TMJ pn-all spra-wr-ank-kn tear disc-hern	scol	brus elas stri slow	menor blad hern	migr hache hther seiz num pbal	condi blot swal naus ibs mals	valv-MVP arr	diz sync sync fog htcold tachy anx ftdis sel	rash hiv asth fdmed	thyr	3	0	4	9	2	4	1	h75 w50	ang wh lspan	z	soft jaw2 fa2 epiD	yy yy yy yy y9	join pray	nkyp scol flat toe-out
3		Clinic	2017	m		GI	hEDS	15.5-20.4	27	19	14	1	3	2	0	3	0	0	2	9	6	0	1	colic feed-flux	sho-Gorlin brac15 gum	poppn-hip-kn fx1-toe	z	brus scar stri	z	z	condi blot	z	fatig fog htcold tachy ftdis sel	z	lowFe	0	1	6	7	3	2	0	h25 w20	z	hpal	soft luc jaw1.5 fa1+ epiD scar	yy nn yy yy y7	join pray umbil	nkyp flat
4		Clinic	2017	f		Primary	hEDS	15.5-20.4	25	17	15	0	4	2	1	1	0	2	3	0	8	3	1	z	awar sho activ-gymnas-soccer-pf brac	pop pn-nk-bk-ft	flat	brus	z	hache hthern	condi blot naus	z	diz sync fatig slep fog htcold tachy anx tiltborder	hiv asth fdmed	lowD	0	1	4	5	3	4	0	h10 w15	z	hpal	soft luc jaw2.5 fa1.5	nn yy nn yy y5	join pray umbil	nkyp scol flat toe-in
5		Clinic	2017	f		Ortho	hEDS	30.5-40.4	29	10	21	0	5	4	0	2	2	5	3	0	6	1	1	z	urpn activ-p glas9 brac11 enam	pop pn-nk-shld-rib-bk-LE disc-hern-C TMJ	z	brus stri	menor blad-uti	migr num pbal npath mache	condi blot GB	z	diz fatig htcold tachy anx ftdis	hiv	lowdens	3	1	3	2	0	1	0	h60 w>97	lfing WM St	hpal	soft jaw2 fa2	nn nn yy nn n2	z	scol
6		Clinic	2017	m		Cardiology	hEDS	9.5-15.4	22	18	13	3	3	5	2	0	0	3	1	0	5	0	0	colic motor clum	clum activ-f brac13	lux-hip pn-bk-hip spra fx1-fing tear-kn	scol pect toe	z	z	num mache mweak	naus	z	diz fatig htcold tachy anx	z	z	6	1	3	1	0	5	2	h97 w75	tall wh lspan lfing WM St	lface	soft jaw2 fa0.5 stri-severe	nn nn nn ny n1	z	nkyp pect scol flat toe-in
7		Clinic	2017	f		Allergy	hEDS	20.5-30.4	11	12	10	0	4	1	0	1	0	0	2	0	0	3	0	z	urpn-grow brac14 glas enam-extract-wisdom	pop	z	stri	z	z	condi blot IBSdx	z	z	hiv asth fdmed MCADdx	z	1	0	2	5	2	2	0	h85 w80	tall	z	soft jaw1.5 fa0.5	nn nn yy yy y5	join pray	flat toe
8		Clinic	2017	m		Cardiology	hEDS	30.5-40.4	24	5	29	0	2	3	2	2	0	4	2	1	6	2	0	z	urpn activ-sports-f	pop pn-nk-shld-wr-hand-fing fx4-hand-fing	toe-in flat	brus slow	z	hache hther num npath	condi blot	defect-LVH-highBP	diz sync fatig fog htcold anx	rash asth	z	0	0	0	5	0	0	0	h60 w95	z	z	jaw fa	yy nn nn yy y5	z	z
9		Clinic	2017	f		Rheum	hEDS	50.5-60.4	37	17	25	1	5	7	2	0	1	4	3	0	10	3	1	flex	ftt awar sho urpn enam	pop lux-shld-hip pn-nk-wr-hand-bk-hipsjtsurg-thb spra fx1-hand disc-most TMJ	scol flat	z	hern	migr hache-b hther mache	condi blot naus	z	diz sync fatig sync fog htcold tachy anx ftdis sel	rash hiv fdmed	thyr	0	1	3	7	2	3	1	h50 w60	z	hpal	soft jaw3 fa3	yy nn yy yy y7	join pray	nkyp flat toe
10	12son1	Clinic	2017	m		Primary	hEDS	0-9.4	14	14	5	3	4	1	0	2	0	0	2	0	0	2	0	colic feed-surg motor	ftt awar sensory-autism lacrimalduct-atres clum	pn-nk-fing-bk-kn-fing-toe	z	brus slow	z	z	condi naus	defect-murmur	z	rash-facflush strep-croup toenail-infect	z	1	0	2	8	2	1	0	h20 w20	wh	z	soft jaw fa	yy yy yy yy n8	join pray	lord
11		Clinic	2017	m		Cardiology	hEDS	50.5-60.4	17	15	40	0	4	5	2	2	0	1	0	1	1	1	0	z	activ-i-spra gum enam	pop pn-kn-osgood spra disc-L5-S1 bksurg-L5-S1-fus	scol pect	stri dry	z	hache	z	arr-PAC-PVC	htcold	hiv	z	2	2	4	5	0	2	0	h85 w50	tall wh	lface	soft luc jaw3 fa2	yy nn yy yn n5	z	pect scol
12		Clinic	2017	f		Cardiology	cEDS	20.5-30.4	46	19	19	0	6	8	2	2	3	8	3	3	8	2	1	z	awar sho urpn clum glas-later brac13	pop lux-hip pn-shld-hip-kn spra fx3-fing-toe-sacrum tear-hip jtsurg-wr disc-hern-degen	scol-kyp toe-toe-in	brus stri scar	menor ovar blad	migr hache hther num npath rsd mache mweak	condi blot naus gastropar	valv-MI aneur lowEF	diz fatig fog htcold tachy anx ftdis sel tiltpos	hiv-rxskin asth	lowD	1	0	6	8	2	2	0	h60 w50	lspan	z	soft luc jaw2 fa3 epiD scar-wh	yy yy yy yn y8	join pray	nkyp lord
13	29dau2	Clinic	2017	f		Primary	cEDS	9.5-15.4	21	17	8	3	4	3	1	3	1	1	1	0	3	1	0	colic motor toe-walk	awar urpn glas activ-gymnas-p	pop lux-shld-elb-hip-kn-ankle pn-kn-ankn	flat	brus scar slow	blad-uti	hache	blot-stom-pain	z	fatig fog tachy POTSdx	fdmed suspectMCAD	z	4	0	3	7	2	1	0	h90 w80	tall lfing WM St	z	jaw1.5 fa1+ epiD scar	yy yy yy nn y7	join pray	flat
14	29dau1	Clinic	2017	f		Primary	cEDS	9.5-15.4	19	17	11	2	4	2	1	3	1	1	1	0	2	2	0	colic flex	awar sho glas activ-bktbal-pi	pop pn-kn-hip fx1-fing	flat	brus scar slow	blad-uti	hache	blot-pain	z	fatig tachy POTSdx	allerg fdmed asth MCAD-dx	z	5	0	2	7	2	1	0	h90 w50	tall wh lfing WM St	z	soft jaw3 scar	yy yy yy nn y7	join pray	flat-mild
15		Clinic	2017	f		Cardiology	hEDS	15.5-20.4	39	20	12	1	9	3	0	4	2	6	2	0	8	3	1	flex	awar sho urpn clum activ-pf glas9 brac16 gum enam	pop lux-shld-rib pn-most	z	brus scar stri slow	menor meri	migr hache-f hther num pbal npath-cartun	condi blot	z	diz sync fatig fog htcold tachy anx ftdis tiltpos	rash asth fdmed	lowD	0	2	5	7	3	2	1	h55 w90	z	lface hpal	soft jaw3 fa1+ epiD scar	yy yy yy nn y7	join pray umbil	nkyp flat
16	29mom	Clinic	2017	f		Primary	cEDS	30.5-40.4	46	20	17	2	5	7	3	4	2	7	2	1	8	4	1	colic motor(leg-out)	awar sho urpn brac enam	pop lux-shld-kn-ank pn-nk-shld-leg jtsurg-kn spra-ank-wr fx1-toe tear-kn	scol toe-out flat	brus scar stri slow	menor-hys blad-uti	migr hache hther num pbal npath mache	condi blot	valv-MVP-tricuspregurg	diz fatig fog htcold swet tachy ftdis sel	rash hiv asth fdmed	lowD	4	1	4	7	2	2	0	h80 w85	tall lfing WM St	lface	soft luc jaw2 fa scar	yy yy yy nn y7	join pray	scol flat
17		Clinic	2017	f		Self	hEDS	20.5-30.4	38	21	14	2	7	6	2	2	1	2	3	0	9	3	1	flex clum	awar sho urpn clum activ-tennis-pf glas7 brac11	pop lux-shld-hip pn-hip-kn tear disc-instab TMJ	pect flat	brus stri	metri	migr num	condi blot naus	z	diz sync fatig fog htcold swet tachy anx ftdis	hiv asth fdmed	thyr	7	1	0	8	3	2	0	h80 w40	tall wh ang lspan lfing WM St	lface	z	yn yy yy yy y8	join pray umbil	scol flat
18		Clinic	2017	f		Cardiology	hEDS	40.5-50.4	30	15	42	0	4	2	1	1	1	6	5	0	9	1	0	z	awar sho enam glas	pn-nk-shld-UE-LE	scol	brus	ovar	migr hache hther num pbal npath	condi blot GB swal naus	z	diz sync fatig fog htcold swet tachy anx ftdis tiltpos	asth	z	2	2	3	3	0	4	1	h25 w25	ang lspan	lface thin-nos	soft jaw2 fa2	nn nn ny yy n3	z	nkyp scol flat toe-out
19		Clinic	2017	f		Neuro	hEDS	40.5-50.4	29	12	24	0	4	9	4	2	0	2	4	0	4	0	0	z	awar sho glas6 enam	pop lux-shld-hip pn-nk-leg-bk-hip jtsurg fx4-fing-wr-toe tear-hip disc-hern bksurg	scol pect toe flat	stri slow	z	num mache	condi blot GB-out swal	z	diz fatig fog htcold	asth	z	1	0	5	5	0	0	1	h68 w85	ang	z	soft luc jaw2 fa1+ epiD	yy yn yn nn y5	z	z
20		Clinic	2017	f		Primary	hEDS	9.5-15.4	33	14	13	0	5	4	0	0	2	7	3	0	8	3	1	z	awar sho activ-cheer-vbal-if glas10 brac13-jaw-align	pop lux-shld pn-nk-wr-bk-dig fx1-ank TMJ	z	elas	menor blad	migr hache hther-Propranolol num pbal mache mweak	condi blot naus	z	diz fatig fog htcold tachy anx ftdis sel tiltpos	rash hiv asth-sob	lowD	0	1	2	5	2	3	1	h65 w75	z	hpal	soft jaw1.5 fa	yy nn yy yn n5	join pray	nkyp scol toe-Rft-out
21		Clinic	2017	f		Primary	hEDS	30.5-40.4	34	19	12	3	7	8	1	3	1	4	1	0	6	0	0	feed motor clum	awar sho urpn clum activ-theat-music-pf glas12 brac11	pop lux-shld-hip pn-wr-hand-hip-leg jtsurg-hip-x2 spra-ank fx1-ft tear TMJ	flat	brus stri slow	ovar	migr hache hther pbal	GB	z	diz fatig fog htcold tachy anx	z	z	0	0	3	9	3	3	1	h50 w95	z	z	soft luc jaw0.5 fa1+	yy yy yy yy y9	join pray umbil	lord flat toe-out
22	42sis1	Clinic	2017	f		Primary	hEDS	20.5-30.4	26	21	15	2	2	6	2	0	1	1	4	0	6	1	1	colic clum	awar sho clum	pop lux-kn pn-nk-shld-fing-bk-hip-kn jtsurg spra TMJ	scol flat	z	blad	hache	condi blot swal naus	z	diz sync fatig fog htcold anx	hiv-rxskin	thyr	2	1	4	7	3	4	0	h20 w15	ang lfing	hpal	soft jaw1 fa1+ epiD	nn yy yy yy y7	join pray umbil	nkyp scol flat toe
23	55son	Clinic	2017	m		Primary	hEDS	15.5-20.4	11	12	12	1	3	3	0	3	0	1	0	0	0	0	0	colic	awar urpn-kn activ-ftbal-pi glas7	pop pn-nk-wr-fing-kn fx-wr	z	brus scar stri	z	hache	z	z	z	fdmed-allerg-sinus surg	z	0	1	0	9	2	0	0	h40 w>>97	z	hpal	jaw0.5 fa0.5	yy yy yy yy y9	join pray	z
24	72dau	Clinic	2017	f		Primary	hEDS	15.5-20.4	32	20	16	5	6	5	2	0	2	3	1	0	7	1	0	colic feed flex motoro clum	awar sho urpn clum glas10 brac12	pop pn-nk-shld-bk jtsurg-elb-x3 spra fx3-elb-ank-toe	scol toe-in	z	menor blad	migr Chiari mweak	swal-gag	z	diz fatig fog tachy anx ftdis sel tiltpos MALS	fdmed	z	1	0	4	7	2	5	1	h25 w10	WM	z	soft luc jaw2 fa2	yy yy yy yn n7	join pray	nkyp scol lord flat toe-in
25	72mom	Clinic	2017	f		Primary	hEDS	40.5-50.4	35	19	32	0	1	7	0	3	2	11	1	0	6	3	1	z	glas	pop lux-hip pn-nk-shld-bk-hip jtsurg-shld-x3 tear disc-hern-degen bksurg-C56fus-diskectomy	z	brus stri slow	menor ovarcyst	migr hache-b hther Chiari nsurg num pbal npath rsd mache mweak	swal	z	diz fatig fog htcold tachy anx	rash asth fdmed	thyr	0	0	5	8	2	3	1	h55 w75	z	z	soft luc jaw2 fa1+ epiD	yy yy yy yn y8	join pray	nkyp scol flat
26		Clinic	2017	f		Primary	hEDS	50.5-60.4	26	18	26	0	2	3	0	1	2	6	2	0	8	1	1	z	awar sho	pop pn-nk-bk disc-hern-degen	z	brus	menor blad	hache-trigemneral hther Chiari nmb npath mache	condi blot	z	diz sync fatig fog htcold swet anx sel	fdmed	thyr	0	0	4	8	2	3	1	h50 w60	z	z	soft jaw2 fa1.5 epiD	yy yy yy ny y8	join pray	nkyp lord flat
27		Clinic	2017	f		Rheum	hEDS	30.5-40.4	33	19	14	0	6	8	1	3	1	2	1	2	6	2	1	z	awar sho activ-gymnas glas3 brac9-12 enam	pop pn-wr-bk-hip-ank jtsurg-ft fx-wr-ank tear-arm-x3 disc-hern-L-5 bksurg TMJ	scol	brus scar stri	menor	migr hther hache-TIA	condi	arr-SVT-nodal-ablate-pace aneur-vertebralarterydissect	fatig fog htcold tachy anx ftdis	asth fdmed	thyr	0	0	5	9	2	2	1	h60 w>97	z	z	soft luc jaw1+ fa1+ scar	yy yy yy yy y9	join pray	nkyp scol
28		Clinic	2017	f		Primary	hEDS	30.5-40.4	44	22	31	1	9	8	2	3	1	8	4	0	6	2	0	flex	awar sho urpn clum activ-sftbal-vbal-p glas8 brac36 gum enam	pn-most surg spra fx5-clav-fing tear disc-hern-degen bksurg TMJ	scol flat	brus scar stri	menor	migr hache-b hther Chiari nsurg num npath mache	condi blot swal naus	z	diz sync fatig htcold anx sel	rash hiv	z	4	1	5	9	0	2	1	h97+ w60	tall wh ang lspan	hpal	soft jaw2 fa1.5 epiD scar-wh	yy yy yy yy y9	z	nkyp flat(slight)
29		Clinic	2017	f		Cardiology	cEDS	15.5-20.4	37	16	13	2	7	2	1	4	3	4	3	1	7	2	1	colic feed	awar sho urpn activ-cheer-pf glas12 brac-extract-wisdom	pn-wr-leg TMJ	toe-out	brus scar stri slow	menor ovar blad	migr hache hther num	condi blot naus-cyclic-vom	arr-longQT	diz fatig fog tachy anx ftdis sel tiltpos MALS+	rash hiv	lowFe	0	0	3	8	2	3	0	h25 w97	z	z	soft jaw2 scar-wh	ny yy yy yy y8	join pray	nkyp flat toe-valgus
30	27son	Clinic	2017	f		Primary	cEDS	20.5-30.4	42	18	4	2	6	5	0	4	2	7	4	0	10	2	0	motor clum	ftt urpn clum brac-need gum enam	pop lux-shld-ank pn-most tear-jaw TMJ	z	brus scar stri slow	menor blad	migr hache-f-side hther num pbal mache mweak	condi blot swal naus	z	diz sync fatig fog htcold swet tachy anx ftdis sel	fdmed-dairy asth	z	0	1	5	6	2	3	1	h25 w90	z	hpal	soft luc jaw1+ fa1 scar-wh	yy yy yy yy n8	join pray	nkyp lord flat
31		Clinic	2017	f		Primary	hEDS	15.5-20.4	19	22	15	0	4	5	0	0	0	4	0	0	4	1	1	z	clum activ brac9-12 enam	pop lux-shld TMJ pn-shld-fing-bk-hp-kn tear-shld	z	z	z	migr pbal npath-ft mache	z	z	diz fatig slep ftdis	hiv-rxskin	lowD	3	1	5	9	2	1	1	h80 w80	tall ang lspan	lfing	soft luc jaw1+ fa1+ epiD	yy yy yy yy y9	join pray	nkyp
32		Clinic	2017	m		Primary	hEDS	0-9.4	12	10	5	1	2	3	0	1	0	1	2	0	1	0	1	feed-con	awar ftt	pop pn-bk-leg spra	z	brus	z	hache-day	condi encopresis	z	anx	z	lowD	0	0	2	8	0	0	0	h20 w20	z	z	jaw1.5 fa1	yy yy yy yy n8	z	z
33	60son	Clinic	2017	m		Primary	hEDS	15.5-20.4	19	14	14	3	3	2	2	2	0	0	2	0	2	2	1	colic feed motor	ftt glas brac	pop pn-kn	flat toe	slow	z	z	condi naus	z	ftdis sel	rash hiv	lowFe	3	1	3	4	1	2	0	h45 w25	lfing WM St	hpal	soft jaw2 fa1	yn yy yn nn n4	pray	nkyp lord-mild
34		Clinic	2017	f		Cardiology	cEDS	40.5-50.4	41	17	18	0	6	5	1	3	1	10	3	1	9	1	1	z	ftt awar urpn clum activ-sftbal vbal-p brac16	pop lux-shld-hip TMJ pn-nk-hands-hip-ank disc-degen-hern-C	scol	brus scar stri	menor	hache hther Chiari nsurg num pbal npath rsd mache mweak	condi blot naus	valv	diz sync fatig slep fog htcold tachy anx sel	fdmed	lowD	3	1	3	7	1	2	0	h95 w>>97	tall lspan lfing	hpal	soft luc jaw1.5 scar	yn yy yy yy n7	pray	nkyp toe-out
35		Clinic	2017	f		Primary	hEDS	40.5-50.4	24	15	39	0	4	5	1	3	1	2	2	0	4	1	1	z	awar sho glas8 enam	pop lux-shld-hip pn-nk-shld-wr-bk-hp-ank jtsurg disc-degen-L	toe-in	brus stri slow	ovar	num mache	condi -di flux	z	diz fatig htcold sel	asth	thyr	0	0	3	9	2	1	0	h60 w75	z	z	soft jaw1+ fa1+	yy yy yy yy y9	join pray	flat
36		Clinic	2017	f		Cardiology	hEDS	30.5-40.4	17	15	25	1	1	1	0	0	1	0	2	0	6	4	1	motor-w16m	brac14	pn-wr-fing-kn-ft	z	z	hern-vulvodynia	z	condi naus	z	diz fatig slep fog tachy sel tiltpos	rash hiv asth-sob fdmed referGhazi	ANA	0	2	5	6	2	0	0	h20 w3	z	hpal	soft luc jaw1+ fa1+ epiD	nn yy yn yy y6	join pray	z
37		Clinic	2017	f		GI	hEDS	30.5-40.4	25	17	25	0	6	5	0	2	2	2	1	0	4	2	1	z	awar sho activ-vbal-tennis-I brac22 gum enam	pn-allbutft-toe jtsurg-thb spra tear-thb-ft-achil TMJ	z	brus slow scar	menor blad-uti	migr pbal	condi-Crohn	z	diz fatig fog sel	asth fdmed	ANA	0	0	5	9	2	1	0	h20 w95	z	z	soft luc jaw2 fa1+ scar-kel	yy yy yy yy y9	join pray	flat
38		Clinic	2017	f		Primary	hEDS	15.5-20.4	7	13	15	0	2	3	0	0	0	0	0	0	2	0	0	z	awar glas4	pop lux-shld pn-bk-kn-mild	z	z	z	z	z	z	anx fatig	z	z	3	0	2	7	0	1	0	h97++ w80	tall ang lspan	z	jaw2 fa1.5	yy yy yy nn y7	z	nkyp
39		Clinic	2017	f		Primary	hEDS	15.5-20.4	28	18	19	0	3	4	0	4	2	4	2	0	6	2	1	z	ftt activ-cheer-soccer-sftbal-pf glas17	pop pn-nk-shld-bk-hip-kn spra fx2-fing	z	brus scar stri slow	menor ovar	hache-fb hther mache mweak	blot IBS-dx	z	diz fatig slep fog htcold sel tiltpos	hiv asth	ANA-RNP-Sjogren	0	0	4	9	2	3	0	h25 w80	z	z	soft jaw1.5 fa3 scar-viol	yy yy yy yy y9	join pray	lord flat toe-out
40		Clinic	2017	f		Cardiology	cEDS	15.5-20.4	29	29	12	0	6	7	1	3	0	5	0	0	7	0	0	z	awar sho urpn clum activ-sports-spra glas8 brac14	pop lux-shld-clav-rib pn-shld-bk-kn-ank jtsurg-kn-ank-x8 spra-ank fx3-fing-arm-rib tear-kn-menisc	scol	elast scar-wh slow	z	migr hache-fsb num pbal mache	z	z	diz sync fatig slep fog htcold tachy tiltpos	z	z	7	2	5	8	2	3	4	h97+ w75	tall wh ang lspan lfing WM St	lface hpal	soft luc jaw fa2 epiD scar-wh-kn	yy yy yy ny y8	join pray	nkyp lord flat
41	17dau2	Clinic	2017	f		Self	cEDS	9.5-15.4	26	16	11	0	4	4	0	2	1	7	1	0	6	1	0	z	urpn activ-band-pf glas6 brac14	pop pn-bk disc-hern-degen-T-L	z	scar-wh stri	menor	migr hache-fsb Chiari-5mm nsurg-decompress num pbal npath	swal	z	diz sync fatig htcold anx sel dysaut-Burkholder	asth-sob	z	4	1	4	4	2	0	1	h80 w60	tall wh ang lspan	lface	jaw1.5 fa1.5 epiD scar-wh	yy yy nn nn n4	join pray	z
42	17dau1	Clinic	2017	f		Self	cEDS	15.5-20.4	31	19	14	0	8	7	1	3	2	3	1	0	4	2	0	z	awar sho urpn clum activ-soccer-i glas14 brac12 gum	pop lux-shld-hip-kn pn-shld-wr-bk-hip-ank-ft spra fx9-wr-kn-ft-kn-hip tear-plica jtsurg-kn-hip	flat	scar-wh stri slow	menor blad-uti	num pbal npath-smallfiber	condi	z	diz sync fatig anx dysautonomia-Numan	asth fdmed-milk	z	4	0	5	8	2	0	0	h85 w80	tall ang lspan lfing	z	soft jaw1.5 fa1.5 epiD scar-wh	yy yy yy ny y8	join pray	z
43		Clinic	2017	f		Primary	cEDS	30.5-40.4	53	17	15	3	7	9	2	3	3	7	3	1	9	4	2	colic feed-br clum	awar sho urpn clum activ-swim-band glas10 brac14	pop lux-shld-elb-hip pn-all jtsurg spra fx1-ft tear-plica disc-hern-L-S bksurg	scol flat	scar-wh stri slow	menor ovar blad	migr hache hther num pbal mache mweak	condi blot GB-out	z	diz sync fatig slep fog htcold tachy ftdis sel tiltpos	rash hiv asth fdmed	lowD thyr	1	1	5	6	1	3	0	h30 w80	lspan	hpal	soft jaw1 fa2 epiD scar-wh	yy yy nn yy n6	pray	nkyp scol flat
44	17son	Clinic	2017	m		Self	hEDS	15.5-20.4	18	21	15	0	2	4	2	1	0	2	0	0	5	2	0	z	awar sho	pop pn-fing-bk-kn fx3-ft-toe bksurg-L-S	pect-mild flat	stri	z	migr hache	z	z	diz htcold anx ftdis-purp dysautonomiadx	rash hiv	z	4	2	4	6	2	3	0	h97+ w75	tall ang lspan WM	lface hpal	soft jaw1.5 fa1.5 epiD	yy yy yy nn n6	join pray	pect-mild flat toe-out
45		Clinic	2017	m		Primary	hEDS	20.5-30.4	29	27	12	0	3	8	2	0	0	3	4	1	8	0	0	z	awar sho glas6	pop lux-hipkn TMJ pn-most spra fx1-toe tear disc-hern-degen	scol pect	z	z	hache num mache-bk-hip-leg mweak	condi blot GB naus	valv-MVP	diz fatig slep fog htcold tachy ftdis sel tiltpos	z	z	7	2	2	7	3	4	2	h97 w50	tall wh ang lspan lfing WM St	lface hpal	luc jaw2.5 fa2 epiD	yy nn yy yy y7	join pray umbil	pect-in flat
46		Clinic	2017	f		Primary	hEDS	20.5-30.4	35	21	16	1	7	4	0	2	1	4	2	0	9	4	1	clum	awar sho urpn clum activ-swim-pf gum enam	pop lux-shld-ank TMJ pn-nk-shld-wr-fing-bk-kn-ft	z	brus slow	menor	hache-sb hther pbal mache	swal naus	z	diz sync fatig slep fog htcold tachy anx ftdis	rash hiv asth fdmed	lowD	6	2	5	4	2	0	2	h80 w70	tall ang lspan lfing WM St	lface hpal	soft luc jaw1.5 fa1+ epiD	nn yy yy nn n4	join pray	z
47	51dau2	Clinic	2017	f		Self	cEDS	9.5-15.4	10	16	6	1	2	1	0	1	0	0	0	0	2	3	0	feed-vomit	ftt enam	pn-kn-ank	z	scar-wh	z	z	z	z	diz sync anx fog	rash hiv fdmed-manyfd-penicil	z	4	3	2	6	0	1	0	h20 w10	ang lspan WM St	lface scler hpal	jaw1.5 fa1+ scar	yy yy yy nn n6	z	flat
48		Clinic	2017	f		Primary	cEDS	9.5-15.4	32	16	12	5	8	1	2	5	0	2	2	1	4	2	0	colic feed-dysphag flex motor clum	ftt awar sho clum glas0.33 brac13 gum enam	pop	scol pect-out	brus elas scar-wh stri slow	z	num pbal	condi blot	defect-PDA	diz fog htcold anx	hiv fdmed-sulfur-penicill	z	0	0	3	8	2	3	0	h50 w50	z	z	jaw1.5 fa1.5 scar-wh	ny yy yy yy y8	join pray	flat pect-mild scol-mild
49		Clinic	2017	f		Primary	hEDS	20.5-30.4	34	17	16	0	4	7	1	1	1	6	2	0	10	2	0	z	activ-p glas11 brac15 gum	pop lux-hip-kn TMJ pn-nk-shld-wr-bk-hip-kn-ft jtsurg spra tear-kn	scol	stri	menor	migr hache-b hther num pbal mache	condi blot	z	diz sync fatig slep fog htcold swet tachy anx sel	hiv fdmed	z	0	2	3	9	2	1	0	h75 w>97	z	lface hpal	soft jaw1.5 fa1.5	yy yy yy yy y9	join pray	lord
50	51mom	Clinic	2017	f		Self	cEDS	30.5-40.4	21	10	38	0	3	4	1	2	1	1	1	0	6	2	0	z	awar sho clum	pop TMJ pn-nk-shld-wr-bk-ank-ft disc-hern-L5	flat-pronate	scar stri	hern-pelvcollap-utprolapse	migr	condi	z	diz fatig sync fog htcold tachy	hiv fdmed-penicil	z	0	1	2	4	0	3	0	h50 w30	z	hpal	soft scar-wh	nn yy nn ny y4	z	lord flat toe-out
51	51dau1	Clinic	2017	m		Self	hEDS	9.5-15.4	20	17	12	2	4	4	0	0	0	2	1	0	7	0	0	colic feed-solids	awar sho clum glas7	lux-shld pn-bk-ank fx1-bk	z	z	z	seiz pbal	condi	z	diz fatig sync fog htcold sel slep tiltpos	z	z	6	2	2	6	0	1	0	h97+ w50	tall wh ang lspan lfing WM St	lface hpal	jaw1.5 fa1.5	yy yy yy nn n6	z	nkyp lord flat toe-out
52	51son	Clinic	2017	m		Self	hEDS	9.5-15.4	10	20	14	1	4	1	0	0	0	0	0	2	2	0	0	colic	sho urpn glas brac11	lux-shld	z	z	z	z	z	z	diz sync tiltpos	z	z	7	1	2	6	0	4	0	h95 w60	tall wh ang lspan lfing WM St	hpal	jaw1.5 fa1+	yy yy yy nn n6	z	nkyp lord flat toe-out
53		Clinic	2017	f		Cardiology	hEDS	30.5-40.4	29	16	8	1	2	4	0	1	3	5	1	0	8	4	0	clum	awar sho	pop lux-hip pn-kn-ank spra	z	brus	menor metri-hysterect25 blad-urg	migr hache-f hther mache mweak-lowmass-gluteal	condi	z	diz sync fatig slep tachy anx-panic ftdis sel tiltpos	rash hiv asth-allerg fdmed	z	3	1	4	5	2	1	0	h50 w50	lfing WM St	hpal	soft jaw2 fa1 EpiD	ny ny yy nn y5	join pray	nkyp
54		Clinic	2017	f		Self	hEDS	15.5-20.4	32	18	14	0	5	5	1	2	1	9	2	0	7	0	0	z	urpn activ-sftbal-bktbal-p-kn glas8 brac6 gum	pop pn-nk-shld-hp-kn-ank spra fx1 tear-quad	flat	brus slow	menor	migr hache hther num pbal npath-cartun rsd mache-neck mweak	condi blot	z	diz sync fatig slep fog htcold swet	z	z	0	1	2	9	3	3	0	h60 w55	z	hpal	jaw2 fa1.5	yy yy yy yy y9	join pray umbil	nkyp lord flat toe-out
55		Clinic	2017	f		Self	hEDS	40.5-50.4	27	24	34	0	6	8	1	2	1	2	0	0	5	2	0	z	awar sho urpn clum activ-dance-f glas9	pop lux-hip-kn-ank TMJ pn-nk-bk-extrem jtsurg-shld-rotcuffr spra tear-shld-rotcuff disc-hern-C23-fus	scol	brus elas	hern-umbil	num mache	z	z	fatig slep fog htcold tachy anx	asth fdmed	z	5	1	4	9	2	3	0	h90 w60	tall wh ang lspan WM	lface	jaw2 fa2 epiD scar-wh	yy yy yy yy y9	join pray	lord flat toe-out
56		Clinic	2017	f		Primary	cEDS	30.5-40.4	44	23	10	1	6	4	0	4	1	5	5	1	11	4	2	feed	urpn activ-sports-run-p glas10 brac8 enam	TMJ pn-shld-kn-ank jtsurg disc-hern-T	z	brus scar-wh stri slow	menor	migr hache-f hther-Turmeric-anti-inflamm pbal mach-bknk mweak-nk-bk-leg-arm	condi blot GB swal naus celiac gastropar	valv-MVP	diz sync fatig slep fog htcold swet tachy anx ftdis sel tiltpos	rash hiv asth fdmed	lowdens thyr ANA	5	1	5	7	2	3	0	h20 w10	ang lspan lfing WM st	hpal	soft jaw2 fa1+dpiD scar-wh	ny yy yy ny y7	join pray	lord flat toe-out
57		Clinic	2017	f		Primary	hEDS	50.5-60.4	31	12	23	0	3	4	1	2	2	5	2	1	6	3	2	z	ftt clum glas8	TMJ pn-nk jtsurg fx1-wr disc-hern	flat	brus stri	menor blad	hache-occipneuralg Chiari nsurg48 pbal mache-nk-shld	condi GB	arr-SVT	fatig slep fog htcold tachy anx	rash hiv-rxskin asth fdmed	lowdens lowD	0	1	0	5	1	4	1	h30 w>97	z	hpal	z	yy nn yy nn y5	pray	nkyp lord flat toe-out
58		Clinic	2017	f		Self	hEDS	20.5-30.4	32	22	16	1	6	7	1	2	0	3	2	0	6	3	1	flex	awar sho urpn clum brac17-crowd enam	pop lux-hip TMJ pn-hip-kn-ank-rib jtsurg-wr-elb spra fx3-wr-elb disc-degen-C-T-L-S	flat	brus scar-wh	z	num pbal mache	condi ibsdx gastropar	z	diz sync fatig swet htcold anx	rash hiv-rxskin-Darier fdmed-quinoa	lowD	2	1	6	9	3	1	0	h75 w30	wh ang WM St	hpal	soft luc jaw1+ fa1+ epiD scar-wh	yy yy yy yy y9	join pray umbil	lord
59		Clinic	2017	f		Cardiology	hEDS	20.5-30.4	25	22	24	0	1	5	0	2	2	1	4	1	9	0	0	z	activ-sftbal-i	lux-hip pn-shld-bkhip fx1-ank disc-degen	z	scar-kel stri	menor ovar	hache	condi blot GB-out naus gastropardx MALS	valv-MVP	diz sync fatig fog htcold tachy anx-panic ftdis sel tiltpos	z	z	3	3	5	7	3	1	0	h1 w<3	wh ang WM St	lface thin hpal	soft luc jaw2 fa1.5 scar-wh	yy yy yy nn y7	join pray umbil	nkyp
60		Clinic	2017	m		Primary	cEDS	9.5-15.4	22	18	8	2	4	3	1	2	0	0	2	3	5	0	0	feed-br clum	ftt clum activ-bktbal-i glas11	pop TMJ pn-nk-bk	flat	brus scar-wh	z	z	condi -miralax ibs	valve-Ao-dilat arr-SVT	fatig slep fog tachy sel	z	z	4	1	3	5	2	2	1	h80 w70	tall wh ang lspan	hpal	jaw2 fa2 scar	yy yn yy nn n5	join pray	lord flat
61		Clinic	2017	f		Cardiology	hEDS	20.5-30.4	28	20	23	0	2	5	3	0	0	4	3	0	9	1	1	z	ftt brac11	pop pn-nk-shld-kn jtsurg tear-shld-kn disc-degen-C	scol pect flat-harch	z	z	hache hther-PT mache-nk-bk	condi blot-flux-pn naus	z	diz fatig slep fog htcold swet tachy ftdis tiltpos sel	asth-sob fdmed-sulfa	lowD	6	1	2	4	2	5	0	h75 w50	wh ang lspan lfing WM St	hpal	soft fa1+	yy nn yy nn n4	join pray	nkyp pect-in scol lord toe-roll-L
62		Clinic	2017	f		Cardiology	hEDS	40.5-50.4	13	17	25	0	4	3	0	1	1	1	0	0	2	0	1	z	awar sho urpn glas13	pn-shld-bk spra fx1-arm	z	brus	menor	migr-ocular	gastropar mals?	z	fatig tachy tiltpos	z	lowD	3	0	4	6	2	1	1	h90 w90	tall ang lspan lfing WM	z	soft jaw2.5 fa3 epiD	yn ny yy yn y6	join pray	toe-out
63		Clinic	2017	f		Primary	hEDS	30.5-40.4	22	11	34	2	4	2	0	1	2	2	0	9	0	0	0	colic feed	awar sho brac enam-sens	lux-hip pn-hip disc-degen-L	z	brus	menor ovar	migr hther-Vimovo pbal	condi gastropar	z	diz sync fatig slep htcold tachy anx sel	z	z	1	1	1	5	2	1	0	h25 w20	lfing	hpal	soft	nn yy nn yy y5	join pray	lord
64		Clinic	2017	f		Cardiology	cEDS	9.5-15.4	39	18	8	1	6	4	3	4	2	6	1	0	8	3	1	flex	awar sho urpn activ-p glas13 brac gum	pop lux-shld-hip pn-nk-shld-fing-bk-hip-kn jtsurg-nk-cyst disc-C-curv	toe-in flat-harch	brus scar-wh stri slow	menor	migr hache-b hther mumting pbal mache	blot mals	z	diz sync fatig slep fog htcold tachy anx tiltpos	rash asth-sob fdmed psoriasis	lowD	2	1	3	8	2	2	0	h75 w90	WM St	lface hpal	soft fa1.5 scar	yy yy yy ny y8	join pray	nkyp lord
65	62dau	Clinic	2017	f		Self	hEDS	20.5-30.4	17	12	18	2	3	2	0	3	0	0	2	0	3	2	0	colic feed	ftt clum urpn brac-teeth-extra	pn-kn-ank fx1-elb	z	brus scar-wh slow	z	npath-sensory speechdelay	condi blot-pn	z	htcold anx sel	hiv-rx-skin fdmed-peach	z	0	1	0	5	3	3	0	h50 w60	z	hpal	scar	nn yy yy ny n5	join pray umbil	nkyp flat toe-out
66		Clinic	2017	f		Cardiology	cEDS	20.5-30.4	40	16	16	1	5	5	1	4	3	7	3	0	8	1	2	clum	awar sho clum activ-soccer-p brac-needed enam	pop lux-hip TMJ pn-shld-nk-bk spra disc-hern-TL	scol	brus elas scar slow	menor ovar blad-urg-leak	migr hache hther num pbal npath-cartun mache-shld-nk	condi blot naus	z	diz fatig fog htcold tachy anx ftdis sel tiltpos	fdmed-Lortab-contrastmed hiv-rxskin-mosquit	thyr lowD	1	1	5	5	2	2	0	h90 w80	tall	hpal	soft luc jaw2 fa1+ scar-wh-viol	yy nn yy nn y5	join pray	z
67		Clinic	2017	f		Self	hEDS	30.5-40.4	28	14	15	1	4	3	1	2	2	6	0	0	8	1	0	colic	awar clum activ-gymnas-p glas9 brac11	pop pn-kn disc-degen-T-L	scol	brus slow	menor ovar	hache hther Chiari nsurg-decomp num pbal mache-shld	z	z	sync fatig slep fog htcold tachy anx	fdmed-vancomycin	z	3	0	3	4	4	0	0	h97 w50	tall wh ang lspan	z	soft jaw fa epiD	ny yy nn nn y4	join pray	z
68		Clinic	2017	f		Cardiology	hEDS	15.5-20.4	30	14	18	0	3	3	1	1	1	1	4	1	11	3	1	z	urpn brac18 glas	pop pn-nk-shld-fing-bk-ank spra fx5-fing-ank	scol	stri	menor	pbal mus-ach	condi blot swal naus	z	diz sync fatig slep fog htcold swet tachy anx ftdis sel	hiv asth-sob fd	lowD	3	2	2	2	3	2	0	h90 w80	tall ang lspan	lface hpal	jaw fa	yy nn yy yn n5	join pray	z
69	125mom	Clinic	2017	f		Cardiology	hEDS	50.5-60.4	36	18	49	0	4	6	0	3	3	6	3	0	6	4	1	z	awar sho urpn activ-gymnas-pi enam	pop TMJ pn-all fx-kn tear-kn-plica jtsurg-kn-arthroscopy	z	brus stri slow	menor ovar blad-delay	migr hache hther pbal mache mweak	condi blot swal	z	diz fatig fog htcold ftdis sel	rash hiv asth-sob fdmed-fragrance-chem MCADdx	thyr ANA	0	1	2	7	2	4	2	h65 w>>97	z	hpal	soft jaw2	nn yy yy yy y7	join pray	nkyp lord flat toe-out
70	49sis	Clinic	2017	f		Primary	hEDS	9.5-15.4	40	22	6	2	8	5	2	1	1	5	3	0	10	2	1	colic clum	awar sho urpn clum activ-tennis-gymnas-f brac12 gum enam	pop lux-elb pn-bk-sacr-leg jtdislco-nursem fx1-wr	scol-brac flat-harch	brus	blad-uti	hache-f num pbal mache mweak	condi blot-pn naus	z	diz fatig slep fog htcold swet tachy anx ftdis sel	hiv-rxskin-blotch fdmed	lowFe	6	1	4	8	3	1	0	h50 w50	ang lspan lfing WM St	lface	soft jaw3 fa2 epiD	yy yy yy yy n8	join pray umbil	scol
71		Clinic	2017	f		Primary	hEDS	15.5-20.4	15	16	13	1	5	3	0	1	0	1	2	0	2	0	0	feed	awar sho activ-swim-martial-f glas13 brac13	pop lux-shld pn-shld-hip	z	elas	z	hache-s	condi naus	z	diz fatig	z	z	1	1	3	8	2	1	0	h60 w40	lfing	hpal	soft jaw2 fa1	yy yy yy yy n8	join pray	toe-out
72	49bro1tw	Clinic	2017	m		Primary	hEDS	9.5-15.4	29	20	9	3	7	2	1	2	0	4	1	0	7	1	1	colic feed clum	ftt awar sho clum activ-sports-i brac10 enam-peg-misteeth	pop pn-ft	pect-in	brus slow	z	migr hache-f hther pbal	condi	z	fatig slep fog htcold swet anx sel	hiv-grass	lowD	4	1	3	7	3	2	0	h50 w50	ang lspan WM St	lface	jaw2 fa2 epiD	yy yy yy yn n7	join pray umbil	pect-in flat
73	49bro2tw	Clinic	2017	m		Primary	hEDS	9.5-15.4	35	17	11	3	8	2	1	3	0	2	2	1	11	1	1	feed flex clum	ftt awar sho clum activ-sports-f brac15 gum enam	pop pn-bk-hip	flat	elas stri slow	z	num mache-leg-stom	condi blot	z	diz sync fatig slep fog htcold wet tachy anx ftdis sel	fdmed-processmeats-hotdogs	lowD	2	1	3	7	2	1	1	h50 w50	tall ang	lface	soft jaw1 fa1	yy yy yy nn y7	join pray	flat
74	6bro1tw	Clinic	2017	m		Primary	hEDS	9.5-15.4	16	13	12	1	2	3	1	2	0	2	1	0	4	0	0	feed	awar sho activ-run-pf glas7	pop lux-shld TMJ-pn	flat-harch	elas stri slow	z	num mache-neck	z	z	slep fog ftdis sel	z	z	2	0	2	5	2	1	1	h85w97	tall St	z	soft jaw1.5	yy yy nn nn y5	join pray	flat-harch
75	6bro2tw	Clinic	2017	m		Primary	hEDS	9.5-15.4	18	15	13	1	4	3	2	2	0	1	2	0	3	0	0	feed	awar sho urpn activ-gymnas-pf glas7	pop pn-bk-kn fx1-ft	scol flat-harch	elas stri	z	mache-bk	blot-flux ibsdx	z	slep fog ftdis	z	z	3	0	3	6	2	1	0	h90 w>97	tall lfing St	z	soft jaw1.5 fa1.5	yy ny yy nn y6	join pray	flat-harch
76		Clinic	2017	f		Primary	hEDS	20.5-30.4	39	15	16	2	5	6	0	3	4	5	3	0	7	2	2	colic feed	awar sho urpn clum activ-dance-bktbal-p glas11	pop lux-shld-hip- kn-ank TMJ pn-all fx	z	brus stri dry	menor metri ovar blad-dysur pelvflr	hache-fsb pbal npath-smallfiber mache	condi naus	z	diz fatig slep fog htcold swet tachy sel	hiv asth mcaddx	lowD ANA	1	1	1	9	0	1	2	h80 w>97	tall	hpal	soft jaw3 fa2	yy yy yy yy y9	join pray	lord
77		Clinic	2017	f		Cardiology	hEDS	30.5-40.4	32	23	11	0	7	7	2	0	3	1	2	1	5	3	1	z	awar sho urpn clum activ-run-p glas7 brac7	pop lux-shld TMJ pn-nk-shd jtsurg-foot spra fx1-elb tear-shld-rotatcuff	pect-in flat	z	menor-bcp metri ovar	npath-fing	condi blot	valv-MVP	fatig slep htcold anx-panic sel	rash hiv asth	lowD	3	2	3	8	2	4	1	h25w70	lfing WM St	lface hpal	soft jaw2 fa2	yy yy yy yy n8	join pray	nkyp pect-in lord flat
78		Clinic	2017	f		Rheum	hEDS	30.5-40.4	37	18	28	2	4	5	0	3	2	8	2	0	6	3	2	flex colic	awar sho clum enam	pop lux-hip TMJ pn-nk-shld-wr-bk-hip-kn jtsurg-nk disc-degen-C-L	z	brus scar-wh stri	menor ovar	migr hache-fb hther Chiari-syrinx num pbal npath mache mweak-hd-shld-arm	condi blot-pn ibsdx	z	diz fatig slep fog htcold tachy	asth-sob-eczema fdmed-gluten casein-codeine-soy	ANA lowD	2	1	4	9	2	0	0	h20 w80	lfing WM	hpal	soft jaw1+ fa2+	yy yy yy yy y9	join pray	z
79		Clinic	2017	f		Primary	cEDS	40.5-50.4	41	19	14	2	6	7	2	4	2	5	2	0	7	3	1	flex clum	awar sho urpn clum activ-run-pif brac15	pop lux-shld-elb-hip-ank TMJ pn-all jtsurg tear-ank degen-L-S	toe-in flat	brus scar-kel stri slow	menor ovar	hache-fs pbal npath-cartun mache mweak	condi blot ibsdx	z	diz fatig slep fog htcold anx sel	rash hiv fdmed	lowFe lowFrt	2	2	4	8	2	0	1	h85 w90	tall lfing	lface hpal	soft jaw2 fa1/5 epiD scar-kel	yy yy ny yy y8	join pray	z
80		Clinic	2017	f		Primary	hEDS	40.5-50.4	43	20	16	0	6	9	0	2	3	5	3	0	8	4	3	z	awar sho activ-p brac enam	pop lux TMJ pn-nk-sh-kn jtsurg-shld fx2-thb disc-hern-C-L	z	brus slow	menor metri ovar blad-uti	num pbal npath-fiber mache mweak	condi blot swal gastropar	z	diz sync fatig slep fog htcold tachy anx tiltpos	rash hiv asth-sob fdmed referGhazi	lowD thyr lowFe	4	2	4	6	1	3	0	h75 w70	ang lspan WM St	lface hpal	soft jaw fa	yn yy yy nn y6	umbil	lord flat toe-out
81		Clinic	2017	f		Self	hEDS	15.5-20.4	39	15	14	4	6	4	2	2	3	3	2	1	8	2	2	colic feed flex motor	awar sho clum activ-dance-p glas14 brac	pop TMJ pn-shld-kn fx3-wr-leg tear-ft-achil	scol toe-out	brus stri	menor ovar blad-retent-leak	hache-fb mache	condi blot	defect-PFO	diz sync fatig fog htcold tachy anx sel	rash asth-sob	lowD lowFe	0	1	3	7	2	2	0	h75 w60	z	hpal	soft jaw1 fa1	ny yy yy yy n7	join pray	lord flat
82		Clinic	2017	f		Primary	hEDS	40.5-50.4	29	18	16	1	6	7	0	1	0	1	2	1	6	2	2	clum	awar sho urpn clum activ-gymnas-ballet-soccer-pif glas12 brac11 gum	pop lux-hip TMJ pn-nk-shld-bk-hip-kn-ank-ft spra tear-shld-kn-ank disc-hern	z	stri	z	mache	condi blot	arr-extrasystole	diz fatig fog htcold tachy anx	asth fdmed-benadryl-codeien	lowD thyr	4	1	3	8	2	0	0	h50 w50	ang lspan lfing WM	hpal	soft jaw1 fa1	yy yy yy yn y8	join pray	z
83		Clinic	2017	m		Primary	hEDS	9.5-15.4	28	19	10	4	6	3	1	1	0	2	4	0	4	3	0	feed flex motor clum	awar sho urpn clum activ-run-horse-pf brac11	pop pn-shld fx1-wr	flat	elas	z	pbal mweak	condi blot swal naus	z	fatig fog htcold anx	asth fdmed	z	5	2	3	7	2	0	0	h75 w50	wh ang lspan lfing St	lface hpal	soft jaw1 fa1	yy yy yy yn n7	join pray	z
84		Clinic	2017	m		Cardiology	hEDS	30.5-40.4	27	15	26	0	3	5	0	0	1	3	4	0	8	3	0	z	awar sho glas8	pop lux-shld-kn pn-shld-kn-hip fx1-fing disc-hern	z	z	blad	hache-f num mach-shld-arm-rib	condi blot-pn swal naus	z	diz fatig slep fog htcold swet tachy anx-panic	rash hiv-rxkin fdmed	z	2	1	0	7	1	4	0	h95 w>97	tall lfing	hpal	z	yy yy ny yy n7	pray	nkyp lord flat toe-out
85		Clinic	2017	m		Primary	hEDS	15.5-20.4	16	18	16	0	5	2	4	2	0	0	1	0	2	0	0	z	ftt awar sho brac glas	pn-hip fx1-wr	scol pect-out	scar stri	z	z	condi	z	fog htcold	z	z	5	2	3	5	3	0	0	h97 w25	tall wh ang lspan lfing	lface hpal	z	yy nn yn yy n5	join pray umbil	z
86		Clinic	2017	f		Cardiology	DysA	40.5-50.4	16	7	25	0	1	3	0	0	1	2	0	0	5	2	2	z	activ-bktbal-PE-p	pop TMJ pn-nk-bk-ft	z	z	menor	migr mache	z	defect-murmur	diz fog tachy anx ftdis	rash hiv	lowFe lowFrt	0	1	2	3	0	1	0	h60 w80	z	hpal	soft jaw1.5	nn yy nn nn y3	z	lord
87		Clinic	2017	f		Primary	cEDS	20.5-30.4	38	24	18	0	7	7	2	1	2	4	1	0	8	4	2	no crawl	awar sho clum activ-dance-i glas6 brac13	pop lux-shld-hip-kn-ank TMJ pn-neck-shld-wr-hip-kn-ank spra fx5-ns-shld-kn-ank-ft tear-shld-ank disc-hern-C56	flat-surg	scar	menor ovar	migr num pbal mache	condi	z	diz fatig slep fog htcold swet tachy anx-panic ftdis sel	z	thyr	6	2	4	8	2	1	1	h90 w70	tall wh ang lspan lfing St	thin hpal	jaw2 fa1.5 epiD scar-kel	yy yy yy yy n8	join pray	flat
88		Clinic	2017	m		Self	hEDS	20.5-30.4	27	15	18	2	4	2	1	0	0	6	2	0	8	1	1	motor clum	clum activ-PE-sports-p brac12	pop pn-nk-shld-wr-bk-hip-kn-ft	flat	z	z	migr hache-f migr hache-f hther num pbal mache mweak	condi naus	z	diz fatig slep fog htcold tachy anx sel	asth-sob	ANA-CRP	3	1	0	7	2	1	1	h95 w>97	tall ang lspan	hpal	z	yy yy yy ny n7	join pray	flat
89		Clinic	2017	f		Primary	hEDS	40.5-50.4	50	17	38	3	4	7	0	5	4	7	5	0	11	3	1	colic feed clum	awar sho clum glas8	pop lux-hip TMJ pn-all fx6-wr-fing-bk-hip-kn-ank tear-kn-ank	z	brus elas scar stri slow	menor metri ovar blad	hache-fb hther num pbal npath mache mweak	condi blot GB swal naus	z	diz sync fatig slep fog htcold swt tachy anx ftdis sel	rash hiv fdmed	thyr	0	0	4	9	1	3	0	h45 w>97	z	z	soft jaw2 fa1 epiD scar-wh	yy yy yy yy y9	pray	nkyp lord flat
90		Clinic	2017	f		Cardiology	cEDS	30.5-40.4	44	18	28	0	2	5	1	4	4	7	3	2	10	4	2	z	awar enam	pop lux-hip-knee spra disc-hern-degen-Tarlov	toe	brus scar-viol stri slow	menor metri ovar-PCOS blad-inf-incont hern-pelvflr-weak	migr hache-all hther seiz pbal npath-smallfiber mache-spasm mweak	condi blot-pn swal	defect-PFO valv-MVP-tricusp-regurg	diz fatig slep fog htcold swet tachy anx-panic ftdis-swel sel	rash hiv asth-sob fdmed-gastropod	lowD lowFe lowFrt	1	2	1	8	2	3	1	h75 w95	St	lface hpal	soft jaw1.5 scar-viol	yy yy yy yy n8	join pray	nkyp lord flat
91		Clinic	2017	f		Self	hEDS	30.5-40.4	43	16	12	1	8	4	2	2	3	7	4	0	8	2	2	clum	awar sho urpn clum activ-cheer-p glas10 brac enam	lux-hip TMJ pn-neck-shld-wr-bk-hip-kn-ank-ft spra	scol-kyp flat	brus stri slow	menor metri blad-retent	migr hache-b Chiari num pbal npath-smallfiber mache mweak	condi blot-flux-pn swal naus	z	diz sync fatig slep fog tachy ftdis sel	asth fdmed	lowD lowFe	0	0	2	7	2	3	2	h40 w70	z	z	soft jaw1.5 fa1.5	nn yy yy yy y7	join pray	nkyp flat toe-out
92		Clinic	2017	f		Cardiology	hEDS	20.5-30.4	42	24	8	0	6	7	2	3	2	4	3	0	10	3	2	z	awar sho urpn clum activ-horse-p glas7 brac14	pop lux-shld TMJ pn-nk-shld-hip-kn fx2-fing-bk tear-ank jtsurg-bk disc-hern	bow-leg toe-out	brus scar-wh slow	ovar hern-pelvflr-collapse	migr hache num mache-bk	condi naus ibs gastropar	z	diz sync fatig slep fog htcold swet tachy anx ftdis sel tiltpos	hiv asth fdmed	lowD lowFe	3	2	5	6	3	3	2	h15 w5	ang lspan WM	lface hpal	soft luc jaw2 fa3 epiD scarwh	yy yy yy nn n6	join pray umbil	lord flat toe-out
93		Clinic	2017	m		Primary	hEDS	15.5-20.4	22	16	14	1	4	6	2	1	0	2	1	0	4	1	0	motor	ftt awar sho activ-sho-p brac14	slo lux-hip TMJ pn-bk spra jtsurg-kn-osgood	scol flat	stri	z	npath-tinnitis mache	condi	z	diz slep htcold swet	asth-sob	z	4	2	4	0	3	3	0	h85 w50	tall wh ang lspan	lface hpal	soft jaw2 fa2 epiD	nn nn nn nn n0	join pray umbil	scol flat toe-out
94	120sis	Clinic	2017	f		Primary	hEDS	9.5-15.4	14	21	11	3	6	4	0	0	0	0	0	0	1	0	0	flex motor clum	urpn clum glas brac gum enam	pop pn-kn spra	z	z	z	z	z	z	slep	z	z	5	2	1	6	3	3	1	h90 w90	tall ang lfing WM St	lface hpal	soft	nn yy yy yy n6	join touch umbil	lord flat toe-out
95	120bro	Clinic	2017	m		self	hEDS	15.5-20.4	10	14	11	0	1	1	0	0	0	1	1	0	4	0	2	z	glas7 brac-extract-retainprimary	lux-rib	z	z	z	mache-twitches	condi colon-redundant	z	diz slep fog anx	z	lowD lowFe lowFrt	5	1	0	6	2	0	0	h97 w70	tall wh lfing WM St	lface	z	yy yy ny nn y6	join pray	z
96		Clinic	2017	f		Primary	cEDS	15.5-20.4	38	17	15	2	5	4	0	2	2	6	3	0	11	3	0	colic lowbw feed clum	ftt clum active-swim-f glas4 brac-need	pop TMJ pn-nk-shld-bk fx1	z	scar-wh	menor-bcp blad-urg	z	condi blot naus	z	diz sync fatig slep fog htcold swet tachy anx ftdis sel	hiv asth fdmed-sulfa	z	0	1	2	8	2	3	1	h5 w10	z	hpal	jaw1+ scar-wh	yy yy yy yy n8	join pray	nkyp lord flat
97		Clinic	2017	f		Cardiology	hEDS	30.5-40.4	18	25	34	0	2	2	0	3	0	4	1	1	5	0	0	z	awar glas8	pn-kn tear-hip-tendonitis	z	brus scar-wh stri	z	hache-b hther-bloodpatches-duralleak num pbal	blot-flux-pn naus	valv-MVP	fog htcold tachy anx ftdis tiltpos	fdmed-Diamox	z	4	4	5	7	3	1	1	h75 w50	wh ang lspan WM	lface scler thin hpal	soft jaw2.5 fa1 epiD scar-whleg	yy nn yy yy y7	join pray umbil	nkyp
98		Clinic	2017	f		Self	hEDS	9.5-15.4	9	22	11	0	4	1	0	0	0	1	0	0	3	0	0	z	awar sho brac11 enam	spra	z	z	z	num	z	z	diz sync sel	z	z	2	1	1	8	3	4	3	h97+ w>97	tall lspan WM St	hpal	soft	yn yy yy yy y8	join pray umbil	nkyp lord flat toe-out
99	4son	Clinic	2017	m		Primary	hEDS	9.5-15.4	19	11	8	1	7	4	0	2	0	0	0	0	2	3	0	clum	awar sho urpn clum activ-PE-p glas5 brac7	pop pn-shld-hip spra fx2-ft	z	elas scar-wh	z	z	z	z	diz tachy	hiv asth fdmed	z	1	0	0	6	3	1	0	h90 w>97	tall	z	scar	ny yy yy ny n6	join pray umbil	flat
100		Clinic	2017	m		Self	hEDS	15.5-20.4	32	14	15	1	5	3	2	0	1	3	3	0	9	3	2	feed	ftt awar sho activ-gymnas-sports-pf brac15	pop lux-hip fx2-legs	scol flat-harch	z	blad-pn	hache-f hther mache mweak-build	condi blot-flux-pn naus	z	diz fatig slep fog htcold swet tachy anx sel	hiv-rxskin asth fdmed	lowD lowFe	4	1	1	5	2	1	0	h25 w20	ang lspan WM St	hpal	soft	nn yy yy nn y5	join pray	nkyp scol
101		Clinic	2017	f		Primary	cEDS	30.5-40.4	57	19	37	3	8	8	1	4	3	6	5	2	11	4	2	feed clum motor-premie32	ftt awar urpn clum activ-horse-swim-pif glas8 brac10 enam-brokenteeth	pop lux-shld-hip TMJ pn-nk-shld-wr-bk-hip-kn-ank spra tear-ank disc-hern-C	scol	brus scar stri slow	menor ovar blad-incont	migr hache-fb hther-Trokend-Relpax num npath mache-nk-bk-leg	condi blot GB swal naus	valv-MVP	diz sync fatig slep fog htcold swet tachy anx ftdis sel tiltpos	rash hiv asth fdmed MCADdx-antihis	lowD thyr	3	1	1	8	2	3	1	h90 w>>97	tall lfing St	hpal	soft scar	yy yn yy yy y8	join pray	nkyp lord toe-out
102		Clinic	2017	f		Primary	hEDS	9.5-15.4	20	18	16	0	5	4	1	0	0	0	2	0	4	3	1	z	awar sho urpn activ-ballet-vbal-p brac	pop pn-kn-thb lux-thb spra	bow	z	z	z	condi blot	z	diz fatig fog sel	rash hiv fdmed-makeup	lowD	2	2	3	7	3	1	0	h75 w60	ang lspan	lface hpal	soft jaw1 fa1	yy yy yy nn y7	join pray umbil	lord
103		Clinic	2017	f		Cardiology	hEDS	15.5-20.4	50	20	10	2	7	6	1	3	3	6	5	0	11	3	3	motor clum	awar sho urpn clum activ-bike-p glas9 enam	pop TMJ pn-all jtsurg spra fx2-wr-sacr	flat	brus stri slow	menor ovar-PCOS hern-umbil	hache-f num pbal npath-extrem mache mweak	condi blot-flux-pn gb-out-stones swal naus gastropar	z	diz sync fatig slep fog htcold swet tachy anx ftdis sel tiltpos	rash asth fdmed	lowD lowB12 thyr lowFe	0	2	3	8	2	4	1	h50 w>97	z	scler hpal	soft jaw2 fa1	ny yy yy yy y8	join pray	nkyp lord flat toe-out
104		Clinic	2017	f		self	hEDS	20.5-30.4	41	26	17	2	7	5	1	2	2	7	2	1	6	3	3	feed flex	awar sho urpn clum activ-swim-p brac gum	pop lux-shld-hip TMJ pn-all disc-degen-L	scol	brus elas	menor pcos	migr hache-fb hther num pbal npath-leg mache mweak	condi blot-pn	arr-SVT	diz fatig slep htcold tachy anx	rash asth-sob fdmed-salicylate	lowD thyr lowFe	3	3	3	9	2	3	3	h25 w10	lspan WM St	lface thin hpal	jaw2 fa2 epiD	yy yy yy yy y9	join pray	nkyp scol lord
105		Clinic	2017	f		Self	hEDS	30.5-40.4	53	17	18	3	7	6	3	4	3	7	4	0	11	2	3	colic flex clum	awar sho urpn clum activ-sports-pf brac enam	pop lux-shld TMJ pn-all disc-degen-L-S	bowleg toe-in flat	brus elas stri slow	menor ovar blad-freq	hache-b hther num pbal npath-cartun mache-hand-arm mweak	condi blot swal naus	z	diz sync fatig slep fog htcold swet tachy anx ftdis sel	asth fdmed-glut-dair-caffen	lowdens lowD thyr	1	1	2	9	2	2	0	h50 w80	St	hpal	jaw3 fa2 epiD	yy yy yy yy y9	join pray	lord flat
106		Clinic	2017	m		Primary	hEDS	15.5-20.4	18	29	16	0	3	2	1	3	0	1	2	0	4	1	1	z	awar sho glas8 brac13	pop lux-wr	pect-out	brus elas scar-kel	z	migr seiz	condi pn-stom	z	diz slep swet sel	fdmed-nekcel	lowD	6	3	5	8	3	4	0	h75 w75	wh ang lspan lfing WM St	lface thin hpal	soft jaw3 fa4 scar-kel	nn yy yy yy y7	join pray umbil	pect-out scol lord toe-in
107		Clinic	2017	f		Cardiology	hEDS	9.5-15.4	28	12	11	3	2	4	1	1	1	5	2	0	8	0	1	flex feed	activ-sftbal-soccer-i brac14	pop pn-hip spra fx5-wr-fing-ank-toe tear-ank	toe-in	brus	menor	migr hache-s hther num npath-legR	condi naus	z	diz sync fatig slep fog htcold tachy sel tiltpos	allerg fd-med	lowFrt	1	1	2	5	2	1	0	h60 w50	lfing	hpal	soft fa1	yn yy yn nn y5	join pray umbil	nkyp
108		Clinic	2017	f		Primary	hEDS	50.5-60.4	38	12	45	1	5	7	1	2	2	8	2	0	8	1	1	clum	awar sho urpn clum activ-sho-vbal-p	lux-hip TMJ pn-shld-hip jtsurg-shld spra fx4-tib-rib-kn-feet tear-shld	scol-kyp	brus stri	menor metri	mir hache hther num mpath RSD-tos-shld mache mweak	condi swal-esophstrict	z	diz sync slep fog swet tachy ftdis sel	rash	lowFe	0	1	0	7	2	2	0	h60 w80	z	hpal	z	yy yy yy nn y7	join pray	nkyp scol
109		Clinic	2017	f		Cardiology	cEDS	20.5-30.4	28	21	25	2	5	6	0	2	2	1	2	0	8	0	0	colic clum	awar sho clum activ-sports-pi-rib	TMJ pn-hip-ft spra tear	z	scar-wh stri	menor ovar	hache	condi naus	z	diz fatig slep fog htcold tachy anx sel	z	z	6	1	4	6	2	2	0	h80 w60	tall ang lspan lfing WM St	hpal	soft jaw2 fa1.5 scar-wh epiD	ny yy yy nn y6	join pray	nkyp lord
110		Clinic	2017	f		Primary	cEDS	30.5-40.4	48	24	18	3	8	8	1	3	2	8	4	0	7	3	1	colic feedbr clum	ftt awar sho urpn clum activ-ballet-gymnas-pif glas12 brac10	pop lux-shld-hip-ank TMJ pn-all jtsurg spra fx6-wr-hand-fing tear-shld-wr-ank disc-degen-L-S	flat-harch	brus scar-wh stri slow	menor blad	hache-fsb hther num pbal npath-leg mache-bk-leg mweak	condi blot-flux-pn swal naus ibsdx	z	diz fatig slep fog htcold anx sel	rash hiv asth lowthyr	lowD	6	1	4	7	2	3	1	h90 w95	tall ang lspan lfing WM St	scler hpal	soft jaw2 fa1 scar-wh	yy yy yy nn y7	join pray	nkyp lord flat-harch
111		Clinic	2017	f		Primary	hEDS	40.5-50.4	35	16	6	1	6	6	1	1	3	4	3	0	7	1	2	flex	awar sho urpn clum activ-skate-i glas12 brac13 enam	pop lux TMJ pn-wr-fing-kn fx3-wr-hand-bk tear-shld	scol	brus	menor blad-pn hern-uterine-prolapse	migr hache-f hther num mache	swal naus ibsdx	z	diz fatig slep fog htcold tachy anx-panic	hiv	lowdens lowD	0	1	3	7	2	3	0	h60 w80	z	hpal	soft jaw1.5 a1	yy yy ny yy n7	join pray	nkyp scol toe-in
112		Clinic	2017	f		Cardiology	cEDS	50.5-60.4	34	21	19	0	5	7	0	1	3	2	2	0	8	3	3	z	ftt awar sho glas8 enam	pop lux-hip pn-nk-shld hip jtsurg spra fx4 disc-hern-L	z	scarwh	ovar blad-ic hern-uterus-tilt	npath mache	condi blot naus gastropar	z	sync fatig slep fog swet anx ftdis sel	asth fdmed	lowdens	2	1	5	6	2	5	0	h25 w15	WM St	hpal	soft jaw3 fa2 scar	yn yy yy nn y6	join pray	nkyp lord flat toe-out
113		Clinic	2017	f		Cardiology	cEDS	20.5-30.4	47	25	16	0	6	6	1	3	4	9	4	0	10	4	0	z	awar sho urpn activ-gymnas-p glas10 enam	pop lux TMJ pn-bk-kn fx10-nk-shld-fing-ft-toe	flat	brus scar-wh slow	menor metri blad-uti hern-umbil	migr hache-fb hther num pbal npath-extrem mache mweak	condi blot swal naus gastropardx malsdx	z	diz sync fatig slep fog htcold tachy anx-panic ftdis sel tiltpos	rash hiv asth-sob fdmed	lowFe lowK-Zn	4	3	5	9	0	1	3	h20 w5	wh ang lspan St	lface scler hpal	soft jaw1.5 fa1 epiD scarwh	yy yy yy yy y9	z	flat
114		Clinic	2017	f		Primary	cEDS	9.5-15.4	25	17	11	1	5	2	2	3	0	4	3	0	4	1	0	colic	awar sho urpn activ-gymnas-vbal-pf glas7	pn-most fx1-hip	scol flat	brus scar-wh stri	z	hache-fs hther num mache-all	condi blot naus	z	fatig htcold ftdis sel	asth-child	z	1	1	2	7	2	4	0	h97 w>>97	tall	hpal	soft jaw1.5 scarwh	nn yy yy yy y7	join pray	nkyp scol lord flat
115		Clinic	2017	f		Primary	cEDS	15.5-20.4	33	14	14	1	7	8	1	2	1	4	3	1	3	2	0	clum-nocrawl	awar sho urpn clum activ-p glas14 brac-crowd enam	pop lux-hip TMJ pn-bk-kn jtsurg-shld tear-kn-MCLx2 fx6-wr-ft spra	flat-orthot	elas scar	menor	migr hther-topomax num pbal	condi blot-flux naus	arr	slep htcold tachy	rash fdmed-	z	1	0	2	6	2	3	0	h85 w80	tall	z	soft jaw1.5 scar-wh	nn yy yy yy n6	join pray	lord flat toe-out
116		Clinic	2017	m		Neuro	hEDS	30.5-40.4	22	18	14	0	4	7	0	2	0	5	1	0	2	0	1	z	awar sho brac enam-sens	pop lux-shld TMJ pn-wr-kn jtsurg-kn spra tear-hip-leg	z	elas slow	z	migr hache-b num mache-leg mweak	blot ibsdx	z	htcold sel	z	ANA	0	2	3	8	3	2	0	h25 w3	z	thin hpal	soft jaw2 fa1.5 epiD	yy yy yy yn y8	join pray umbil	flat toe-out
117		Clinic	2017	f		Primary	hEDS	30.5-40.4	35	22	30	1	4	6	2	2	2	5	2	0	8	2	1	colic	glas brac	pop lux-hip TMJ pn-shld-bk-hip-kn fx2-arm-sacrum disc-hern	toe-in flat	brus slow	menor blad-uti-rcamp	hache-b num-hd npath-sciatica mache-leg mweak	condi blot-flux	z	diz fatig slep fog htcold swet tachy anx ftdis-swel	asthma-asth-sob	lowD lowB12	3	2	4	8	3	1	1	h50 w70	ang lspan lfing	lface hpal	soft jaw1.5 fa1 epiD	ny yy yy yy y8	join pray umbil	flat
118		Clinic	2017	m		Ortho	hEDS	15.5-20.4	30	17	13	2	5	4	1	1	0	4	4	0	7	1	1	colic feed	awar sho urpn glas10 brace enam	pop lux-shld TMJ pn-bk-ank spra	scol-10deg	stri	z	hache-f hther-advil rsd-rib mache-rib-groin	condi blot-pn GB-out15 swal ibsdx	z	slep fog swet anx sel	asth-sob fdmed-pen-cephalospor	lowD	1	0	4	8	1	3	0	h95 w85	tall	z	soft jaw1 fa1epiD	ny yy yy yy y8	join	lord flat toe-out
119		Clinic	2017	f		Rheum	cEDS	9.5-15.4	31	11	12	0	5	6	1	2	2	3	2	0	8	2	0	z	urpn clum activ-swim-f brac enam	pop lux-elb TMJ pn-wr-fing-bk-hip-kn spra fx3-armnosft tear-dislohip	bow-out	brus scar-kel	menor blad-urg hern-ing-umbil	hache-s hther-AdvilNaltrex mache	condi blot-pn Crohndx	z	fatig slep fog htcold swet anx-panic ftdis sel tiltpos	rash hiv-rsxkin mcaddx-4antihis	z	1	0	1	5	2	2	0	h80 w75	tall	z	soft scar-kel	yy yy nn nn y5	join pray	nkyp lord
120		Clinic	2017	f		Primary	cEDS	40.5-50.4	53	17	15	2	6	8	1	4	3	8	5	1	10	3	2	colic feed	urpn activ-PE-sftbal-pi glas12 brac13 gum	pop lux-shld-hip-kn-ank TMJ pn-nk-shld-hand-fing-hip-ank-ft-toe jtsurg spra fx3-shld-wr-ank-ft-toe disc-degen-C-T	flat	brus elas scar slow	menor ovar blad-spasm hyst-pelvfloordys	migr hache-fs hther-Topomax Chiari nsurg-37decompress num pbal mache mweak-leg	z	valv-MVP	diz sync fatig slep fog htcold swet anx ftdis sel tilt-OI	rash asth fdmed	lowD thyr-Hash	0	1	5	7	2	1	1	h75 w80	z	hpal	soft jaw2 fa1 epiD scar-wh	yy yy nn yy y7	join pray	toe-out
121		Clinic	2017	m		Ortho	hEDS	9.5-15.4	12	19	9	1	4	1	1	1	0	2	1	0	0	1	0	clum	clum awar sho glas8	lux-shld	scol	elas	z	hache pbal	condi	z	z	fdmed	z	4	3	3	7	0	2	0	h90 w85	tall ang lspan lfing	lface scler hpal	soft jaw1 fa1	yy yn yy yy n7	z	scol flat
122		Clinic	2017	f		Cardiology	DysA	20.5-30.4	44	6	18	0	5	4	1	4	3	7	4	0	11	3	2	z	clum glas brac enam	pop lux-shld pn-nk-hand-kn disc-degen-L-S jtsurg-arm	scol-mild	brus scar-viol stri slow	menor-irreg ovar-PCOS blad-urg	migr hache-f Chiari-ICP-papilledem-Diamox hther num npath-cartun mache mweak	condi blot swal naus	z	diz sync fatig slep fog htcold swet-hi tachy anx-panic ftdis-swel sel tiltpos	rash asth-sob fdmd-diazide-sensory-egg-quinoa	lowD lowB12 lowFe lowFrt	0	1	0	2	0	2	1	h45 w>97	z	hpal	z	nn nn nn yy n2	z	nkyp lord
123		Clinic	2017	f		Cardiology	hEDS	30.5-40.4	34	26	12	0	3	3	2	2	2	5	4	1	8	1	3	z	awar sho clum	pop pn-wr-hip-kn-ank spra-ank	scol flat	brus elas	menor blad	hache-fsb seiz num mache mweak	blot swal naus	valv-MVP arr-sinus-pacemak	diz sync fatig fog htcold swet tachy anx tiltpos	fdmed-dair-glutsugaroil	thyr lowFe ANA	7	2	4	8	3	2	0	h97+ w60	tall wh ang lspan lfing WM St	lface hpal	soft jaw2 fa1.5 epiD	yy yy yy yn y8	join pray umbil	nkyp scol
124		Clinic	2017	f		Cardiology	hEDS	40.5-50.4	37	26	11	1	4	6	1	2	1	6	2	1	10	2	1	flex	awar sho activ-bktbal-xcountry-i enam	pop lux-shld TMJ pn-hand-elb-hip-kn-toe jtsurg fx20-elb-x4 tear-elb	flat-harch	brus scar-wh	blad-delay	migr hache-b hther-Imitrex-Exced pbal mache-extrem mweak-nobuild	condi blot-pn gastropar	valv-MVP	diz sync fatig slep fog htcold swet-hi tachy anx ftdis	asth fdmed-shelfish	lowFe	6	2	3	9	3	3	0	h97+ w97	tall ang lspan lfing WM St	lface hpal	soft jaw2scar-wh	yy yy yy yy y9	join pray umbil	nkyp lord flat-harch
125		Clinic	2017	f		Ortho	hEDS	9.5-15.4	42	17	14	0	7	8	1	4	1	4	3	0	11	3	0	z	ftt swar sho activ-vbal-band-pi glas10 brac13 gum	pop lux-shld TMJ pn-kn-thb-ank-feet jtsurg-wr spra fx2-wr-thb bksurg-L-S	scol	brus elas stri slow	menor-irreg	migr num npath-shld-bk-leg mache-all rsd-wr-1yr	condi blot naus	z	diz sync fatig slep fog htcold swet tachy anx ftdis sel	asth-sob fdmed-perfume-lactose-allerg-sinus	lowD	3	2	3	6	2	1	0	h20 w<3rd	ang WM St	lface hpal	soft jaw2 fa1 epiD	nn yy yy yn y6	join pray umbil-sl	scol
126		Clinic	2017	f		Primary	hEDS	15.5-20.4	23	10	14	0	2	6	0	0	1	5	2	0	5	1	1	z	activ-row-p brac13	pop lux-shld TMJ pn-nk-shld-bk-kn-rib spra-ank fx1-L4 disc-degen-L	z	z	menor	migr num pbal npath-hand mache-hand	condi blot-flux-pn	z	diz fatig fog tachy anx	fdmed-advil-alev	lowD	0	1	2	5	1	1	0	h50 w50	z	hpal	soft fa1	nn yn ny yy y5	join	flat
127		Clinic	2017	f		Primary	cEDS	20.5-30.4	27	17	22	0	6	4	1	3	1	5	1	0	4	2	0	z	ftt awar sho urpn glas brac	pop TMJ pn-hip-kn jtsurg-hip	scol	scar-wh stri slow	menor	migr hache hther mache mweak	naus	z	diz fatig slep tachy	rash asth-sob	z	5	1	4	4	2	1	0	h60 w25	wh ang lspan lfing WM	hpal	soft jaw2 fa1.5 scar-wh	nn yy nn ny y4	join pray	scol-convL
128		Clinic	2017	f		Primary	cEDS	20.5-30.4	53	17	17	2	8	7	2	5	1	9	2	1	10	3	3	feed clum	awar sho urpn clum activ-trk-run-pf gum enam	pop lux-knank TMJ pn-most jtsurg-kn tear-kn disc-L-S	pect-out flat	elas scar stri slow	menor	migr hache-b hther-Imitrex seiz num pbal npath-hand-ft-leg mache-all mweak-extrem	blot naus	arr	diz sync fatig slep fog htcold swet tachy ftdis sel	rash hiv-arms fdmed-tomat-pep	lowD thyr ANA	1	1	2	7	2	4	0	h97 w80	tall	hpal	jaw1 epiD scar	nn yy yy yy y7	join pray	nkyp pect-out lord flat
129		Clinic	2017	f		Primary	cEDS	30.5-40.4	34	22	28	1	5	3	1	2	1	6	4	0	8	3	0	feed-vomit	sho activ-run-p glas10 brac14 gum-recess enam	pop lux-hip pn-hand-bk-hip-ank-ft-toe	flat	scar-wh stri	blad-ic	hache-s hther num pbal mache-hip-bk-leg-shld mweak	condi blot-flux swal nause	z	diz fatig fog htcold swet tachy anx ftdis-swel	rash hiv-pressure fdmed-mcad	ANA	4	2	4	6	2	4	0	h20 w50	ang lfing WM St	hpal thin	soft jaw1.5 fa1 scar-wh	yy yy yn yn n6	join pray	nkyp lord flat toe-out
130		Clinic	2017	f		Cardiology	hEDS	30.5-40.4	43	23	36	3	4	5	1	2	3	5	2	1	9	4	4	colic motor clum	awar sho glas19 brac13	pop TMJ pn-nk-shld-wr-fing-bk-hip-ank-toe spra fx7-fing-ft-toe tear-wr-ank	flat-harch	brus slow	menor metri ovar blad hern-uterine-prolaps	migr hache-fsb hther num pbal mache-nk-shld-leg mweak-fing-drop	condi blot-flux naus ibs-dx	arr-bradycardia defect-Iliacvein-compress	diz sync fatig slep fog htcold swet-hi-night tachy sel	rash asth-sob fdmed-many	thyr lowFe ANA	4	2	3	7	3	3	1	h75 w25	wh ang WM St	lface thin	soft luc jaw3 fa1	yn yy yy yy n7	join pray umbil	nkyp pect-out scol
131		Clinic	2017	f		Self	hEDS	15.5-20.4	34	20	5	0	4	4	2	1	4	4	3	0	8	2	2	z	awar urpn activ-PE-p brac	pop lux pn-wr-hip-kn-ank spra	scol flat	stri	menor ovar blad-uti hern-abdom	hache-fbk seiz-fevor num mache	condi blot-pn naus	z	diz fatig fog htcold swet-lo tachy anx sel	asth-sob fdmed-pen-sensitivehands	lowD lowFe	5	2	3	6	3	1	0	h60 w70	ang lspan lfing WM St	lface hpal	soft jaw2 fa1	yy nn yn yy y6	join pray umbil	flat
132		Clinic	2017	f		Primary	cEDS	40.5-50.4	39	17	15	1	8	8	2	1	2	4	2	0	8	2	1	flex	ftt awar sho urpn activ-sports-pi brac15 enam	pop lux-shld-ank pn-nk-fing-bk-hip-kn-ank-ft-toe spra fx4-nk-shld-wr-bk-kn-ank tear-shld-ank disc-bk disc-degen-C-T-L-S	scol flat	scarwh	menor blad-uti-leak	migr hache-fsb-vis hther mache	condi blot-flex-pn	z	fatig slep fog htcold swet-hi tachy anx sel	asth fdmed-meddose	lowD	0	1	4	9	1	2	0	h70 w97	z	hpal	soft jaw1.5 fa1 scarwh	yy yy yy yy y9	pray	lord flat toe-out
133		Clinic	2017	f		Cardiology	cEDS	20.5-30.4	44	15	18	0	5	6	1	5	3	5	2	0	10	4	3	z	awar sho activ-dance-i glas5 rac11 enam	pop lux-shld TMJ pn-hip jtsurg-ank spra-ank fx1-ank	toe-out	brus elas scar-kel stri slow	menor ovar blad	num-ft pbal npath-leg-Remicade mache-arm mweak-core-arm	condi naus Crohn-mouthulcers	z	diz sync fatig slep fog htcold swet-hi tachy anx ftdis tiltpos	rash hiv asth-sob fdmed-NSAID-peanuts-lobster-legumes-soy anaphalax	lowD lowFE ANA	1	1	2	5	2	3	1	h67 w97	ang	hpal	soft scar-kel	nn nn yy yy y5	join pray	lord flat
134		Clinic	2017	f		Cardiology	hEDS	30.5-40.4	36	16	19	0	5	8	1	2	3	3	1	1	8	4	0	z	awar sho activ-soccer-tennis-pi brac13	pop lux-ank TMJ pn-shld-wr-fing-bk-hip-ft jtsurg-shld tear-shld fx2-toe disc-hern-L-S	flat	brus stri	metri ovar blad	num npath-cartun mache-nk-shld	blot-flux-pn gastropar UC	arr	fatig slep fog htcold swet anx ftdis sel tiltpos	rash hiv asth-exercise fdmed-morphine-fentanyl	z	2	1	4	5	2	2	0	h97 w97	tall ang	hpal	soft luc jaw1.5 fa1.5	nn yn yy yy n5	join pray	nkyp flat
135	61sis2	Clinic	2017	f		Primary	hEDS	9.5-15.4	27	24	10	1	4	3	3	3	2	2	0	0	7	2	0	colic	urpn clum activ-swim-p-shld brac-extract	pop TMJ-asym pn-shld	scol-18deg toe-in gfat	elas scar-viol slow	menor blad-wets	migr	z	z	diz slep fog htcold tachy anx ftdis sel	asth fdmed-reddye	lowD	5	1	5	6	3	3	1	h50 w30	ang lspan lfing WM St	lface	soft jaw2 fa2 epiD scar-viol	yy nn yy yy n6	join pray umbil	nkyp scol flat
136	61sis1	Clinic	2017	f		Primary	hEDS	9.5-15.4	27	20	13	1	6	3	0	2	2	3	0	0	7	3	0	clum	awar sho urpn clum activ-ballet-pi gum	pop lux pn-wr-bk-kn	z	elas stri slow	menor blad-urg-Lkidney-duplex-flux	migr hache-b seiz-absence num	z	z	diz fatig slep fog htcold anx sel	hiv asth fdmed-melons-reddye-dairy	z	5	1	4	5	3	2	0	h25 w25	ang lspan lfing WM St	hpal	soft jaw2 fa2 epiD	ny nn yy yn y5	join pray umbil	nkyp toe-out
137	61bro	Clinic	2017	f		Primary	dys	15.5-20.4	19	10	8	1	4	2	1	2	0	3	0	0	3	3	0	colic	ftt urpn glas7 brac	pop pn-bk-kn	flat	elas stri slow	z	migr hache-b mache	z	z	htcold anx sel	rash-flush asth fdmed-reddye-processfood-squash	z	1	1	1	2	0	5	0	h20 w>97	lfing	hpal	soft	nn nn nn yy n2	z	nkyp scol lord flat toe-out
138		Clinic	2017	f		Cardiology	hEDS	15.5-20.4	36	21	16	1	6	6	1	3	0	5	3	1	9	1	0	clum	awar urpn clum activ-run-trk-p glas9 brac13	pop lux-hips TMJ pn-most spra fx-ft	flat	brus elas slow	z	hache-s duralleak-bldpatch rsd-11-ankles-spread mache mweak	condi blot naus mals-surgery	defect-PFO	diz sync fatig slep fog htcold swet anx ftdis tiltpos	rash fdmed-bleach MCAD-dx anaphylax lowD	z	2	2	4	9	3	1	0	h75 w70	ang lspan lfing WM	lface hpal	soft jaw1.5 fa2 epiD	yy yy yy yy y9	join pray umbil	toe-in
139		Clinic	2017	f		Cardiology	DysA	15.5-20.4	23	19	15	0	1	1	0	2	1	4	3	0	9	0	2	z	brac12	TMJ pn-nk-shld	z	stri slow	ovar	hache-eyes-rare hther-advil mache-shld	condi blot-pn naus	z	diz fatig slep fog htcold swet-lo tachy anx sel	asth-sob fdmed-sideeffects	lowD lowFe	6	2	0	5	2	3	1	h97+ w80	tall wh ang lspan lfing WM	lface hpal	z	yy nn yy ny n5	join pray	nkyp lord flat
140		Clinic	2017	f		Cardiology	cEDS	20.5-30.4	35	15	20	1	5	5	1	0	1	8	2	0	9	1	2	flex	awar sho urpn clum activ-dance-swim-f glas9 brac9	pop lux-wr-hip TMJ pn-hand-fing-elb-kn-ank spra fx1-wr	flat	brus stri scar	menor	migr hache-b hther-excedrin npath mache mweak	swal naus ibsdx	z	diz fatig slep fog htcold tachy anx ftdis sel tiltpos	asth-sob	lowD thyr	0	1	1	7	1	3	2	h50 w>97	z	hpal	scar-wh	nn yy yy yy y7	pray	nkyp lord flat
141		Clinic	2017	f		Primary	cEDS	20.5-30.4	34	22	22	0	6	6	2	3	0	4	2	0	8	2	1	z	ftt awar sho clum activ-band-p-ank glas19 brac7	pop lux-shld-hip TMJ pn-nk-wr-elb jtsurg-ank-2x tear-ft-achil	pect-out-asym toe-out	brus scar-kel stri slow	z	migr hache-s hther-Naproxyn pbal npath-C-radiculopath-PT	condi blot ibsdx	z	diz sync slep htcold tachy anx ftdis-L sel	rash fdmed-sulfa-cats	lowFe	3	3	4	7	2	3	0	h55 w55	wh ang lspan	lface thin hpal	soft jaw2 fa2 scar-kel	ny yy yy yy n7	join pray	lord flat toe-out
142		Clinic	2017	f		Cardiology	cEDS	40.5-50.4	49	18	25	2	7	7	3	2	2	7	3	1	8	3	4	colic clum	awar sho urpn clum activ-sports-pi glas8 brac13	pop lux TMJ pn-shld-bk jtsurg-shld-kn fx3-fing tear-shld-kn	scol toe-in flat	brus scar-kel	menor metri	hache-side-hther-excedrin num pbal npath-ft mache mweak	condi blot naus	valv-MVP	sync fatig slep fog htcold tachy anx ftdis-swel tiltpos	hiv-rxskin asth fdmed MCADdx	lowdens lowD thyr lowFe	1	1	4	7	2	2	1	h95 w95	tall	hpal	soft jaw2 fa2 scar	yy yy yy nn y7	join pray	z
143		Clinic	2018	f		Primary	hEDS	9.5-15.4	31	20	11	0	6	6	1	2	1	5	2	1	5	2	0	z	ftt awar sho urpn activ-bktbal band-p glas2	pop lux-shld-hip pn-shld-hand-kn-ank TMJ spra	flat	brus scar	menor-delay	migr hache-b hther num pbal mache-hand mweak-hand	swal naus	valv	diz fatig fog anx sel	hiv asth	z	6	1	5	5	3	0	0	h97 w25	tall ang lspan lfing WM St	lface	soft jaw1.5 fa1 epiD scar-wh	yy yn yy nn n5	join pray umbil	z
144		Clinic	2018	m		Primary	hEDS	9.5-15.4	22	19	10	3	7	2	0	1	0	0	3	0	3	2	1	colic flex clum	ftt awar sho urpn clum glas5 enam	pn fx2	z	brus	z	z	condi blot naus	z	sync fog anx	asth fdmed	lowFe	4	1	4	5	2	1	2	h95 w80	tall wh lspan lfing	hpal	soft luc jaw2 fa1	nn nn yy yy y5	pray umbil	flat
145		Clinic	2018	f		Primary	cEDS	20.5-30.4	43	15	16	2	5	7	2	3	2	7	1	0	9	3	2	flex clum	awar sho urpn clum gum	pop lux-shld-hip-kn pn-nk-shld-hand-bk-hip-ft jtsurg tear-kn bksurg-scol	scol flat	brus scar stri slow	menor ovar-pcos	hache-b seiz Chiari num pbal mache-bk-hip-shld mweak-hd-leg	blot	z	diz sync fatig slep fog htcold tachy anx ftdis	hiv fdmed-dairy	lowD thyr	0	0	4	7	0	3	1	h40 w>>97	z	z	soft jaw fa scar	yy yy nn yy y7	z	scol flat toe
146		Clinic	2018	f		Primary	hEDS	30.5-40.4	40	17	17	2	7	6	1	3	1	4	3	0	8	4	1	feed clum	awar sho clum activ-sports-f glas12 brac enam	pop lux-shld-hip TMJ pn-most fx1-kn tear-shld-kn disc-degen-C	flat-harch	brus stri slow	blad	migr hache-fb hther-topomax-maxalt mache pbal	condi blot swal	z	diz fatig slep fog htcold swet tachy anx ftdis	asth-sob fdmed-dairy-soy	ANA-Sjogren	5	1	2	6	2	1	0	h97 w97fit	tall ang lspan lfing WM	hpal	soft jaw fa	ny yy yy nn y6	join pray	nkyp
147		Clinic	2018	f		Cardiology	cEDS	50.5-60.4	40	16	15	1	5	7	3	3	2	5	3	0	9	1	1	feed flex	awar sho activ-tennis-soccer-ski-if brac13	pop lux-shld-hip TMJ pn-nk-shld-bk-hip-kn jtsurg-kn-acl tear-shld disc-hern-S bksurg-sacroiliac-belt	scol bow flat	brus elas scar slow	menor	hache pbal npath mache-leg mweak	condi blot naus	z	diz fatig slep fog htcold tachy anx ftdis	fdmed-diary-foods	thyr	2	1	5	3	0	3	2	h60 w60	ang lspan	hpal	soft jaw fa epiD scar	nn nn nn yy y3	z	scol lord flat
148		Clinic	2018	m		Primary	cEDS	9.5-15.4	29	13	12	4	7	4	1	2	1	5	2	0	3	0	0	colic feed flex clum	awar sho glas urpn clum activ enam	pn	flat	brus scar-slow	blad	hache seiz-myoclon num pbal mache mweak	condi blot-pn naus	z	diz sync fog slep anx	z	z	2	1	3	5	2	0	0	h95 w97	tall WM	hpal	soft jaw1 fa1 scar	yy yy nn nn y5	join pray	z
149		Clinic	2018	f		Self	hEDS	30.5-40.4	35	15	15	0	6	7	2	5	2	4	1	0	8	0	0	z	urpn activ-bktbal-dance-pif glas10 brac6	pop lux-kn TMJ pn-bk-kn-ft jtsurg disc-hern-L	toe	brus elas scar stri slow	menor blad-uti	migr hache-fb hther-Imitrex mweak	condi	z	diz fatig slep fog htcold tachy anx sel	z	z	1	2	0	9	2	1	0	h90 w97	tall	lface hpal	z	yy yy yy yy y9	join pray	flat
150		Clinic	2018	f		Primary	hEDS	30.5-40.4	45	27	13	1	8	7	2	2	2	7	4	0	7	4	1	colic	ftt awar sho urpn activ-gymnas-p glas9 brac13 enam	pop TMJ pn-nk-bk-kn jtsurg-kn-acl fx2-bk tear-acl-pat-disloc disc-hern-degen-C	pect flat-harch	brus stri	menor blad-freq	migr hache-b hther num npath-cartun mache mweak	condi blot swal naus	z	diz sync fatig slep fog htcold swet ftdis-swel	rash hiv asth-sob fdmed-trees-fish-meat	lowD lowB12	4	3	5	9	3	3	0	h25 w5	wh ang lfing WM	thin scler hpal	soft luc jaw fa epiD	yy yy yy yy y9	join pray umbil	scol lord flat
151		Clinic	2018	f		Cardiology	hEDS	60.5-72	30	18	18	0	4	6	1	1	1	4	1	0	7	4	1	z	ftt awar sho urpn activ-pif glas20	pop TMJ pn-nk-bk-toe jtsurg-hip-replace fx3-wr-fing tear disc-hern-C-L	flat-harch	elas	menor	migr num pbal mache	condi	z	diz fatig fog htcold swet anx ftdis	rash hiv asth fdmed-veg	thyr-Hash	0	0	5	8	2	3	0	h50 w75	z	z	soft luc jaw fa epiD	yy yy ny yy y8	join pray	nkyp scol lord
152		Clinic	2018	m		self	hEDS	15.5-20.4	29	18	10	0	5	4	1	3	0	3	2	0	7	2	2	feed motor	ftt awar sho activ urpn-mus	pop lux TMJ pn-sh-wr-bk-hip-kn	flat	z	z	pbal mache mweak	condi naus	z	diz fatig slep fog htcold tachy ftdis sel	asth-sob asth	thyr hiCPK	3	1	4	5	2	3	0	h97 w80	tall wh ang lspan	hpal	soft jaw1 fa1 epiD	ny yy nn yy n5	join pray	scol flat toe-in
153		Clinic	2018	f		Primary	hEDS	9.5-15.4	35	24	9	2	8	5	1	2	1	5	2	0	7	2	0	feed flex	ftt awar sho urpn clum activ-PE-pf glas11 brac11 enam	pop TMJ pn-sev spra fx1-clav tear-ank	scol	brus elas	menor-irreg	migr hache hther-exced num pbal mache	z	z	diz fatig slep fog htcold tachy anx sel	asth-sob fdmed-textures	z	5	2	4	8	3	2	0	h97 w30	tall wh ang lspan WM	lface hpal	soft jaw3 fa1.5 epiD	yy yy yy yy n8	join pray umbil	scol flat
154		Clinic	2018	f		Primary	hEDS	15.5-20.4	36	19	8	0	7	6	1	4	2	5	2	0	6	1	2	z	ftt awar sho urpn activ-vbal-pf glas9 brac15	pop lux-shld-hip TMJ pn-all spra fx2-wr-ft	scol	brus elas stri slow	menor blad-uti	migr hache-fs pbal npath-shld mache	blot naus	z	diz fatig slep fog htcold anx	asth-sob	lowD thyr	3	1	4	6	3	2	0	h90 w50	tall ang lspan	lface	soft jaw fa epiD	yn yy yy nn y6	join pray umbil	lord flat
155		Clinic	2018	f		Rheum	hEDS	20.5-30.4	43	21	8	1	6	5	1	2	3	6	3	0	10	4	2	flex	awar sho urpn clum activ-sftbal-pf glas5	pop lux-shld-hip TMJ pn-shld-wr-hand-hip-kn-ank spra	pect-in	slow	menor ovar blad	migr hache-fs hther-topomax-ibuprof-tryp-fatig num npath-elb mache-leg-arm	condi blot naus	z	diz fatig slep fog htcold swet tachy anx ftdis sel	rash hiv asth fdmed-glut-lact	lowD lowB12 thyr	3	0	3	9	2	4	0	h25 w20	ang lspan lfing	z	soft jaw epiD	yy yy yy yy y9	join pray	pect lord flat toe
156		Clinic	2018	f		Self	hEDS	40.5-50.4	43	16	14	0	6	8	1	2	4	6	3	0	9	2	2	z	ftt awar sho activ-soccer-swim brac12 enam	pop lux-shld-hip TMJ pn-sev jtsurg-shld spra fx4-wr-kn-ank tear-kn-ank disc-hern-L	scol	stri slow	menor metri blad-tilt hern-pelvcollapse	migr hache num npath mache mweak	condi blot swal	z	diz fatig slep fog htcold tachy anx ftdis sel	asth fdmed-lidocaine	thyr lowD	2	1	3	7	2	1	0	h90 w70	tall lspan	hpal	soft jaw epiD	yy yy yy nn y7	join pray	toe
157		Clinic	2018	f		Cardiology	hEDS	15.5-20.4	35	17	15	2	7	6	2	2	2	5	3	0	5	1	0	colic feed	awar sho clum activ-swim-pi brac11 gum enam	pop lux-kn TMJ pn-sev jtsurg-shld-kn tear	toe-out flat	elas stri	menor blad-urg	hache-sb num pbal npath-th mache-ank	condi blot naus	z	diz fatig slep fog anx ftdis	hiv	z	1	0	3	7	2	4	0	h65 w95	St	z	soft jaw fa	nn yy yy yy y7	join pray	nkyp lord flat toe-out
158		Clinic	2018	f		GI	hEDS	20.5-30.4	36	23	13	2	5	4	1	3	2	3	2	0	10	3	1	motor clum	ftt awar sho urpn clum glas8	pop TMJ pn-sev spra	scol	brus elas slow	menor blad-uti	migr hache pbal	blot naus	z	diz fatig slep fog htcold swet tachy anx ftdis sel	rash hiv fdmed	lowD lowB12	4	1	4	7	3	3	1	h50 w20	wh ang lspan WM	lface	soft jaw fa epiD	yy yy yy nn y7	join pray umbil	lord flat toe
159		Clinic	2018	f		Primary	hEDS	40.5-50.4	51	20	8	1	8	9	4	5	2	6	3	1	7	2	3	clum	ftt awar sho urpn clum activ-run-dance-pif brac10 enam	pop lux-shld-kn TMJ pn-all jtsurg spra fx1-ft tear-kn-ank disc-hern	scol bow toe-in flat	brus elas scar stri slow	menor blad-leak	migr hache-fsb hther-diamox Chiari-IIP mache-back mweak-wr-ank	condi blot GB	valv-regurg arr-tachycardia	diz fatig slep fog htcold tachy anx	hiv fdmed-foods-glut	lowD thyr lowFe	2	0	4	8	2	2	2	h75 w>97	WM St	z	soft jaw3 fa2	yn yy yy yy y8	join pray	lord flat
160		Clinic	2018	f		Primary	hEDS	15.5-20.4	29	18	17	1	6	4	1	1	0	6	2	0	6	2	0	feed	urpn clum awar sho activ-dance-pf brac	pop lux-hip TMJ pn-hip	toe	stri	z	migr hache-b num pbal npath	condi naus	z	diz fatig slep fog anx ftdis	asth-sob	z	3	1	2	9	2	1	0	h50 w25	ang lspan WM	hpal	soft fa	yy yy yy yy y9	join pray	flat
161		Clinic	2018	f		Primary	hEDS	9.5-15.4	33	15	15	1	8	6	1	1	0	6	1	0	6	1	2	clum	clum urpn awar sho activ-bktbal-p glas brac enam	pop TMJ pn-nk-fing-bk-hip-kn spra tear-kn jtsurg-kn	scol	brus	z	migr hache hther-Excedrin pbal mache mweak	naus	z	diz fatig htcold tachy anx ftdis	fdmed	thyr ANA	0	1	4	5	2	3	0	h10 w5	z	lface	soft jaw fa epiD	yy nn yy yn y5	join pray	scol flat toe-out
162		Clinic	2018	f		Cardiology	hEDS	30.5-40.4	27	14	16	1	3	4	2	1	2	4	2	0	6	1	1	feed	ftt glas brac	TMJ pn-nk-shld-bk-hip-kn jtsurg disc-degen	scol flat-harch	stri	metri ovar	migr hache-b hther-Inter-X mache-shld	blot swal	z	fatig slep fog htcold tachy ftdis	asth-sob	lowD	0	0	2	7	2	3	0	h25 w25	z	z	soft jaw	nn yy yy yy y7	join pray	nkyp lord toe
163		Clinic	2018	f		Primary	hEDS	30.5-40.4	26	14	16	0	3	4	2	1	2	4	2	0	6	1	1	z	glas brac enam	pop pn-nk-wr-shld-bk-kn jtsurg disc-degen	scol flat	brus	menor metri	migr hache-b hther mache-legs	condi blot	z	diz fatig slep fog tachy ftdis	hiv-rxskin	lowD	0	0	2	8	1	3	0	h55 w25	z	z	soft luc	nn yy yy yy y8	join	nkyp lord flat
164		Clinic	2018	f		Cardiology	hEDS	30.5-40.4	35	16	15	0	5	5	2	0	1	7	2	1	10	0	2	z	awar sho urpn clum activ-cheer-dance-p enam	pop TMJ pn-nk-bk-kn fx-arm disc-inflam-T	scol flat-harch	z	menor	migr hache-b hther-ibuprof num pbal npath-cartun mache-leg mweak-leg	condi blot	valv	diz fatig slep fog htcold swet tachy anx ftdis sel	z	lowD lowFe	2	3	3	6	1	1	0	h20 w35	lspan ang	lface hpal thin	soft jaw fa	yn nn yy yy y6	join	scol
165		Clinic	2018	f		Primary	hEDS	15.5-20.4	37	18	4	5	8	4	2	2	1	6	3	0	6	0	0	colic feed flex motor clum	ftt awar sho urpn clum activ-sports-pif glas12 brac15	pop TMJ pn-sev spra	scol toe	brus stri	menor	hache-b hther num pbal mache mweak-hdgrasp	condi blot naus	z	diz sync fatig slep htcold anx	z	z	0	1	3	5	2	5	2	h3- w50	z	lface	soft jaw fa	nn nn yy yy y5	join pray	nkyp scol lord flat toe
166	115dau	Clinic	2018	f		Primary	hEDS	15.5-20.4	36	25	15	2	6	7	1	2	3	2	1	0	9	2	1	flex clum	clum urpn awar sho activ-p enam	pop lux TMJ pn fx-arm-leg spra disc	flat-harch	brus stri	menor blad-uti hern	num mweak	naus	z	diz sync fatig slep fog htcold swet anx sel	rash hiv	thyr	6	2	4	9	3	1	0	h97+ w70	tall wh ang lspan lfing WM	lface hpal	soft jaw fa scar	yy yy yy yy y9	join pray umbil	nkyp
167		Clinic	2018	f		Rheum	hEDS	30.5-40.4	38	21	16	2	8	5	1	2	1	3	4	0	8	3	1	flex	ftt awar sho urpn clum activ-cheer-PE-p glas13 brac10 gum	pop lux-shld-hip TMJ pn-sev spra	flat	brus elas	blad	migr hther-Imitrex-bupap mache	condi blot GB naus	z	diz fatig slep fog htcold tachy anx sel	hiv asth-sob fdmed-lyrica-erythromy	ANA-HLAB27	1	1	4	7	2	4	2	h<3 w30	WM	hpal	soft luc jaw fa	yy yy nn yy y7	join pray	nkyp lord flat toe
168		Clinic	2018	f		Self	hEDS	30.5-40.4	32	21	14	1	4	5	1	3	1	4	4	0	8	1	0	clum	awar sho urpn clum	pop lux fx-arm disc-hern pn-bk-arm	scol-nk	scar-viol slow stri	menor	hache hther num pbal	condi blot GB-low naus	z	diz fatig slep fog htcold tachy anx sel	asth	z	1	1	5	9	2	3	0	h3 w75	lfing	hpal	soft luc jaw fa scar	yy yy yy yy y9	join pray	nkyp lord flat
169		Clinic	2018	f		Primary	hEDS	40.5-50.4	51	22	33	1	5	7	3	4	2	8	4	0	10	4	3	flex	ftt awar sho activ-I brac12	pop TMJ pn-most jtsurg spra tear-ank disc-hern-degen-C-L-S	scol toe-in flat	brus scar-wh-kel stri slow	menor metri-hyst	migr hache-b hther-Zonergan-botox Chiari-4mm num pbal npath-cartun mache mweak	condi blot swal naus	z	diz fatig slep fog htcold swet tachy anx ftdis sel	rash hiv asth fdmed	lowD lowB12 thyr lowFe	2	0	5	9	2	3	1	h60 w90	WM St	z	soft luc jaw fa scar	yy yy yy yy y9	join pray	nkyp lord flat
170	115mom	Clinic	2018	f		Primary	hEDS	40.5-50.4	51	24	14	1	6	8	2	4	4	8	4	0	11	2	1	flex	urpn clum awar sho activ-pi brac	pop lux TMJ pn-shld-bk-hip spra jtsurg disc-hern-C bksurg-C57-fus	toe-out flat	brus scar stri slow	menor ovar blad-delay hern-ing	migr hache hther num pbal npath mache mweak	condi blot GB naus	z	diz fatig slep fog htcold swet tachy anx ftdis sel	hiv-skinrx fdmed	thyr	2	2	3	9	2	4	2	h90 w>>97	tall lspan	lface hpal	soft jaw scar	yy yy yy yy y9	join pray	nkyp lord flat toe
171		Clinic	2018	f		Primary	hEDS	20.5-30.4	47	20	10	2	5	6	2	4	2	9	3	0	10	3	1	colic feed	awar sho activ-sport-I brac gum	pop lux-shld-hip TMJ pn-nk-shld-wr-hip-kn spra fx5-thb-sacrum-elb-toe disc-degen	scol flat	brus scar stri slow	menor ovar	migr hache-b hther num pbal npath-cartun rsd-armR mache-all mweak	condi blot naus	z	diz sync fatig slep fog htcold tachy anx ftdis sel	rash asth-sob fdmed	lowFe	6	2	1	7	2	2	0	h97+ w75	tall wh lspan ang lfing WM	lface hpal	soft	yy yy yy nn y7	join pray	flat toe
172		Clinic	2018	f		Primary	hEDS	20.5-30.4	50	26	13	0	6	10	2	3	4	6	4	0	10	4	1	z	urpn clum awar sho activ-soccer-bktbal-pif brac7	pop lux TMJ pn-most fx6-arms-legs spra jtsurg tear disc-hern bksurg	scol toe	brus elas slow	menor metri ovar blad hern-pelv-uterineprolapse	migr hache-b num pbal mache mweak	condi blot swal naus	z	diz fatig slep fog htcold swet tachy anx ftdis sel	rash hiv asth fdmed	ANA	5	1	3	8	2	4	3	h90 w75	tall wh lspan lfing St	hpal	soft jaw fa epiD	yy yy yy yy n8	join pray	nkyp lord flat toe
173	59son	Clinic	2018	m		Cardiology	hEDS	15.5-20.4	48	27	19	3	9	5	2	4	0	5	3	0	11	3	2	feed clum	awar sho activ urpn glas gum enam	pop lux TMJ pn fx	scol flat	elas scar stri slow	z	hache pbal mache mweak	condi blot naus	z	diz sync fatig slep fog htcold swet tachy anx ftdis sel	hiv asth-sob fdmed	lowD lowFe	7	2	5	6	3	4	0	h90 w10	tall wh ang lspan lfing WM St	lface hpal	soft luc jaw1 fa1 epiD scar	ny nn yy yy y6	join pray umbil	nkyp lord flat toe-in
174	59dad	Clinic	2018	m		Primary	cEDS	40.5-50.4	29	17	18	0	5	4	0	2	1	6	2	0	7	1	1	z	ftt awar sho activ-if clum	pop lux pn-nk-shld-bk-hip spra	z	elas slow	hern-umbil	hache-f hther num pbal mache-legs-ft mweak	condi swal	z	diz sync slep fog htcold ftdis sel	asth-sob	lowD	4	0	2	5	2	3	1	h90 w>97	tall lspan lfing WM	z	soft fa1	nn nn yy yy y5	join pray	nkyp flat toe-in
175		Clinic	2018	f		Cardiology	hEDS	15.5-20.4	47	23	11	3	8	6	0	5	1	7	4	1	9	2	1	colic motor clum	awar sho urpn clum activ-band-pf glas7 brac enam	pop lux-shld-ank TMJ pn-fing-hip-kn-ank spra tear-achil	z	brus elas scar stri slow	menor	migr hache-fb hther-med-dhe-diet Chiari-border num pbal mache-leg-mweak-all	condi blot swal naus	valv	diz fatig slep fog htcold tachy ftdis sel	hiv fdmed-latex-banana-nut-fruits	lowD	4	0	5	7	3	3	1	h50 w40	ang lspan lfing WM	z	soft jaw fa epiD scar	yy yy yn ny y7	join pray umbil	nkyp flat toe
176		Clinic	2018	f		Rheum	cEDS	30.5-40.4	35	20	14	2	2	5	2	5	0	4	2	3	7	1	2	colic feed	brac12 enam	pop pn-hip-kn-ft spra fx8-wr-kn-ft tear-ank	toe-out flat-harch	brus elas scar-wh stri slow	z	migr num npath-tinnitis mweak-upperbody	blot naus	valv aneur-vertebralartery-dissectspont arr-palpitations	diz sync fatig fog htcold tachy anx ftdis	rash	lowD thyr ANA-1/640	2	2	5	5	2	3	1	h60 w80	ang lspan	lface hpal	soft jaw fa epiD scar	yy nn ny ny y5	join pray	nkyp lord flat toe
177		Clinic	2018	f		Primary	hEDS	30.5-40.4	59	18	10	3	9	10	4	2	3	9	4	0	11	4	0	colic feed clum	ftt awar sho urpn clum activ-sports-pif glas16 brac10 enam	pop lux TMJ pn-all jtsurg spra fx2-ft tear-shld-kn disc-hern-degen-C-T-L-S bksurg-C-fus	scol pect toe-out flat	brus slow	menor ovar blad-uti	migr hache-fsb hther-exced num pbal npath-legs rsd-limbs mache-all mweak-all	condi blot swal naus	z	diz sync fatig slep fog htcold swet tachy anx ftdis sel	rash hiv asth-sob fdmed-penicil-amox	z	0	1	3	9	2	3	0	h75 w90	z	hpal	soft jaw fa	yy yy yy yy y9	join pray	nkyp flat toe
178		Clinic	2018	f		Primary	hEDS	9.5-15.4	27	23	13	0	5	4	1	1	1	3	1	0	7	3	1	z	awar sho activ-sports-p glas9 brac9	pop lux-shld pn-wr-kn spra	scol	stri	blad-leak	hache-fb hther-Tylenol-Motrin num npath-leg rsd-flank	condi	z	diz fatig slep htcold swet tachy ftdis	rash asth-sob	lowD	5	1	3	9	2	3	0	h97 w85	tall ang lspan WM St	lface	soft jaw fa	yy yy yy yy y9	join pray	scol flat toe
179		Clinic	2018	f		Cardiology	hEDS	20.5-30.4	47	22	3	2	7	9	2	3	1	7	4	1	7	3	1	flex clum	awar sho clum activ-gymnas-I glas3 gum enam	pop lux-all TMJ pn-most jtsurg spra fx4-wr-ank tear-shld-ank disc-hern-T-L-S	pect-out toe-out	elas scar stri	blad-delay	hache-fsb hache-Excedrin num pbal npath mache-bk-shld mweak-hd	condi blot swal naus	valv	diz fatig slep fog htcold tachy ftdis	rash hiv fdmed	lowD	0	0	6	9	2	3	2	h15 w75	z	z	soft luc jaw fa epiD scar	yy yy yy yy y9	join pray	pect lord toe-out
180		Clinic	2018	f		Primary	cEDS	30.5-40.4	39	17	13	1	4	4	1	3	0	6	4	1	11	2	2	feed	awar sho activ-soccer-run-pf brac14	pop pn-most jtsurg-kn-x4 tear-kn	flat	scar-wh stri slow	z	migr hache-f hther-tylenol-ibuprof num mache-shld-kn mweak-hand	condi blot GB naus	valv	diz sync fatig slep fog htcold swet tachy anx ftdis sel	asth fdmed-Doxycycline-sucralose	lowD ANA-1-320-het	1	1	4	6	2	3	0	h75 w80	lfing	hpal	soft jaw fa scar	nn yy yy yn y6	join pray	nkyp flat toe-out
181		Clinic	2018	f		Primary	hEDS	20.5-30.4	50	21	12	3	7	6	1	4	3	6	4	0	11	4	1	colic feed motor-prem	urpn awar sho activ-pf glas brac enam	pop lux TMJ pn-all spra fx2	flat-harch	brus scar-kel stri slow	menor metri ovar	migr hache hther num pbal mache-hd-bk-leg	condi blot GB naus	z	diz sync fatig slep fog htcold swet tachy anx ftdis sel	rash hiv asth-sob fdmed	lowD	0	1	5	9	2	3	1	h75 w95	z	hpal	soft luc jaw fa scar	yy yy yy yy y9	join pray	nkyp lord flat
182		Clinic	2018	m		Ortho	hEDS	20.5-30.4	27	18	19	1	8	4	1	2	0	1	1	0	9	0	0	clum	awar sho clum glas brac enam	pop lux fx	flat	elas slow	z	hache mache	blot	z	diz fatig slep fog htcold tachy ftdis sel	hiv-rxskin-swel	z	3	1	4	6	2	1	1	h97+ w70	tall wh lspan	lface	soft jaw1 fa1 epiD	ny yy yy ny n6	join pray	flat
183		Clinic	2018	f		Cardiology	hEDS	40.5-50.4	38	19	18	1	5	6	2	2	2	6	3	1	7	2	1	clum	awar sho urpn clum brac10 enam10-extract	pop lux-shld-hip-kn TMJ pn-most tear-kn disc-degen-C-L	pect-in toe-out	scar slow	menor blad-ic	migr hache-fs mache-all mweak-legs	condi GB-out naus	defect-2artery-stenosis	diz fatig slep fog htcold anx	hiv fdmed-histamine-relgan-zpk	lowD	4	2	5	6	0	1	1	h90 w95	tall ang lspan lfing	lface hpal	soft luc jaw fa scar	yy ny yy ny n6	z	toe-out
184	13sis2	Clinic	2018	f		Rheum	cEDS	9.5-15.4	24	19	14	1	6	7	0	1	0	2	1	0	6	1	0	motor	ftt awar sho urpn activ-swim-p brac11	pop lux TMJ pn-wr-bk-hip-kn spra fx4-arm-ft tear-ft	z	elas	z	migr hache mache	condi	z	diz fatig slep htcold tachy anx	fdmed-amox-omnicef	z	1	1	4	8	2	3	0	h40 w30	lfing	hpal	soft jaw fa epiD	yn yy yy yy y8	join pray	nkyp flat toe
185	13sis1	Clinic	2018	f		Rheum	hEDS	15.5-20.4	26	15	5	1	4	2	1	3	1	2	2	0	9	0	1	colic	awar sho clum activ-ballet-i	pop pn-bk spra fx6-wr-hand-ank	flat	brus elas scar stri	menor	migr npath	condi blot	z	diz sync fatig slep fog htcold tachy anx sel	z	lowdens	0	1	3	8	2	1	0	h50 w40	z	hpal	soft jaw fa	yy yy yy yn y8	join pray	flat
186		Clinic	2018	f		Cardiology	hEDS	15.5-20.4	26	14	6	1	4	2	1	3	1	2	2	0	9	0	1	feed	awar clum activ-ballet-I enam	pop pn-bk TMJ fx4-wr-ft	toe-in	brus elas stri dry	menor	migr num	condi blot	z	diz sync fatig slep fog tachy anx ftdis sel	z	lowD	0	0	3	8	2	1	0	h50 w40	z	z	soft jaw epiD	yy yy yy yn y8	join pray	toe-in
187		Clinic	2018	f		Primary	hEDS	30.5-40.4	30	22	12	0	6	6	1	1	2	7	0	2	4	0	1	z	awar sho activ-sftbal-pi glas6 brac4 enam	pop pn-nk-wr-fing-bk jtsurg tear-wr disc-hern-degen-C-T-L bksurg-L-S-fus	scol	brus	menor hern-umbil	migr hache-f hther-Excedrin num npath-arm-leg-bk mache mweak-leg	z	valv-MVP arr-SVT	fatig slep tachy ftdis	z	lowD	5	1	4	6	2	4	0	h85 w80	tall ang lfing WM St	hpal	soft jaw fa epiD	ny yy ny yy n6	join pray	nkyp scol lord flat
188		Clinic	2018	f		Neuro	hEDS	20.5-30.4	40	21	19	1	5	9	0	3	2	4	3	0	7	3	3	clum	awar sho urpn activ-cheer-dance-gymnas-pif brac12	pop lux-hip TMJ pn-sev jtsurg spra fx10-nk-wr-hand-fing-bk-kn-ank-ft-toe tear-kn-ank disc-degen-C-T-L-S bksurg-L-S	z	brus scar stri	menor ovar-pcos	migr hache-b hther Chiari-IIP mache-nk-extrem	condi blot naus	z	diz sync fatig slep fog htcold tachy	rash hiv asth fdmed-latex	thyr ANA	1	1	5	9	2	3	0	h75 w80	St	hpal	soft jaw fa epiD scar	yy yy yy yy y9	join pray	nkyp lord flat
189		Clinic	2018	f		Cardiology	DysA	30.5-40.4	24	16	15	0	2	2	0	1	1	1	4	0	7	3	3	z	brac10 enam	pop pn-hip-kn-ank	z	stri	blad	mweak	condi blot GB-out naus	z	diz fatig slep fog htcold tachy sel	rash asth-sob fdmed-egg-others	lowD thyr lowFe	5	1	2	5	0	3	0	h15 w>97	ang lspan lfing WM St	hpal	soft jaw	nn yy ny yy n5	z	nkyp lord toe-out
190		Clinic	2018	f		Cardiology	hEDS	15.5-20.4	28	13	12	0	2	6	1	1	2	4	2	0	6	0	1	z	awar sho	pop lux-shld TMJ pn-fing spra fx3-ank	flat	stri	ovar blad-freq	hache num mache mweak	blot naus	z	diz slep fog htcold tachy anx	z	lowD lowB12	1	0	1	7	1	3	0	h25 w90	WM	z	soft	yy yy ny yy n7	join	nkyp flat toe
191		Clinic	2018	f		Allergy	hEDS	30.5-40.4	32	19	23	1	5	7	1	0	1	4	3	0	6	3	1	colic	awar sho activ-tennis-bktbal-pf glas7 brac12	pop lux-shld-hip TMJ pn-shld-wr-hip jtsurg-wr spra fx4-wr-ank-toe	scol	z	menor	migr hache-tylenol mweak-scapwing	condi blot naus	z	diz sync fatig htcold tachy anx	asth-sob asth fdmed-onion-sulfa	lowD	3	1	4	7	2	2	0	h55 w55	ang lspan WM	thin hpal	soft luc jaw fa	nn yy yy yy y7	join pray	nkyp flat
192		Clinic	2018	m		Cardiology	cEDS	30.5-40.4	18	10	20	0	3	3	0	0	0	2	2	0	6	1	1	colic	activ brac glas	pn	z	scar dry-ezema	z	hache mache mweak	condi blot naus	z	diz sync fatig tachy	hiv-rxskin asth-sob fdmed	ANA	0	1	3	4	2	0	0	h25 w70	z	hpal	jaw1 fa1 scar	yn nn ny yy n4	join pray	z
193		Clinic	2018	f		Cardiology	cEDS	30.5-40.4	52	21	12	0	7	6	2	4	3	8	4	1	10	4	3	z	awar sho clum activ-gymnas-pi glas5 brac enam	pop lux TMJ pn-hip-kn-ft spra fx2-wr-ft	scol flat	brus scar stri slow	menor ovar-pCOS blad-uti hern-pelvflr	migr hache-s hther-elevil-nohelp num pbal npath-wr-shld mache mweak	condi blot swal naus	valv	diz fatig slep fog htcold swet tachy anx ftdis	rash hiv asth fdmed-mold-abx-lactose	lowD lowB12 thyr lowFe lowFrt	4	2	4	7	1	3	0	h90 w>97fit	tall ang lspan WM	lface hpal	soft jaw fa scar	nn yy yy yy y7	pray	nkyp lord flat
194		Clinic	2018	f		Cardiology	hEDS	40.5-50.4	36	14	21	0	5	4	0	1	3	7	4	1	8	2	1	z	awar sho urpn activ-skate-f enam	pop TMJ pn-nk-kn disc-degen-C	z	slow	menor metri hern-pelv	migr hache-f hther-tramadol num pbal mache mweak-ank	condi blot swal naus	valv	diz fatig slep fog htcold tachy anx ftdis	asth fdmed-gentamy	lowD	0	1	4	4	1	3	1	h50 w>97	z	hpal	soft luc jaw fa	nn nn ny yy y4	join	nkyp lord toe-out
195		Clinic	2018	f		Primary	hEDS	15.5-20.4	49	21	18	1	6	6	2	4	2	10	4	0	9	4	1	clum	awar sho urpn clum activ-I glas11 enam	pop lux TMJ pn-all spra fx3-ank disc-CCI	toe-in flat	brus elas stri slow	menor blad-delay	migr hache-fb hther Chiari nsurg num pbal npth mache mweak-leg	condi blot swal naus	z	diz fatig slep fog htcold tachy anx ftdis sel	rash asth-sob fdmed	lowD	4	1	3	7	2	2	2	h25 w97	ang lspan lfing St	lface	soft jaw fa	yy yy yy nn y7	join pray	nkyp flat
196		Clinic	2018	f		Cardiology	hEDS	20.5-30.4	21	23	9	1	3	1	1	2	0	5	1	0	4	1	2	feed	ftt activ-gymnas-f brac	fx3-hand-fing-ank	scol	brus stri	z	migr hache-fb hther-Advil mache	condi blot	z	diz fog tachy anx	fdmed-gluten	lowdens lowD	6	1	4	6	2	4	0	h90 w30	tall wh ang lspan lfing WM	lface	soft luc jaw fa	yn nn yy yy y6	join pray	scol lord flat toe
197		Clinic	2018	f		Cardiology	hEDS	15.5-20.4	36	20	10	2	5	5	1	0	2	6	3	0	10	1	1	colic clum	urpn clum activ-run-pif glas8 brac9	pop lux-shld-elb-hip-kn-ank pn-all spra	toe	z	menor ovar	hache-f num pbal npath mache mweak	condi blot naus	z	diz fatig slep fog htcold swet tachy anx ftdis sel	fdmed-tree-gras	lowD	4	1	1	8	3	2	1	h60 w70	ang lspan lfing WM	hpal	soft	yn yy yy yy y8	join pray umbil	flat toe
198		Clinic	2018	f		Cardiology	hEDS	40.5-50.4	47	22	16	2	5	9	1	4	1	9	2	2	9	3	0	feed flex	awar sho activ-gymnas-pif glas24 brac21	pop lux-kn TMJ pn-most jtsurg fx1-jaw tear-shld-kn-ank disc-hern-degen-C-L bksurg	flat-harch	brus scar stri slow	menor	migr hache-b hther-cshther num pbal npath-ft-hd rsd mache-bk-nk-shld mweak-all	condi blot	valv arr	diz fatig slep fog htcold swet tachy anx ftdis	rash asth-sob fdmed-abx	z	4	2	5	7	3	1	0	h60 w40	wh ang lspan St	lface hpal	soft jaw fa epiD scar	ny yy ny yy y7	join pray umbil	flat
199		Clinic	2018	m		Primary	hEDS	9.5-15.4	33	15	11	2	6	5	3	1	0	4	3	1	6	1	1	colic feed clum	awar sho urpn activ brac	pop pn TMJ spra fx	scol toe-out flat	stri dry-keratopilaris pyoderma	z	hache-b pbal mache	condi blot-pn naus	defect-LVdysfunct	diz fatig slep fog swet anx	asth-sob	lowD	3	0	3	5	2	2	0	h97+ w>>97	tall ang lspan	z	soft jaw1 fa1	nn ny ny yy y5	join pray	nkyp toe-out
200		Clinic	2018	f		Cardiology	hEDS	15.5-20.4	41	19	15	1	4	5	2	1	1	9	4	0	8	3	3	feed	awar sho clum glas1	pop lux-elb pn-fing-hip-kn spra fx3-fing-ft-toe	toe-out flat	stri	menor-irreg	migr hache hther Chiari-ICP num pbal npath-legs mache mweak	condi blot swal naus	z	diz fatig fog htcold tachy anx ftdis	rash hiv fdmed	lowD lowFe	1	1	4	7	2	4	0	h80 w70	tall	hpal	soft luc jaw scar	yy yy nn yy y7	join pray	nkyp lord flat toe
201		Clinic	2018	f		Primary	hEDS	40.5-50.4	40	20	6	0	6	7	0	2	2	6	3	1	10	2	1	z	awar sho urpn clum activ-sports-pi glas6	pop lux-hip pn-shld-bk-hip-kn-ank jtsurg-shld spra fx3 tear-kn-plica disc-hern-L-S bksurg-diskectomy	z	brus stri	menor blad-leak-valv	migr hache-fsb hther num pbal mache	condi blot naus	valv	diz fatig slep fog htcold swet tachy anx ftdis sel	hiv asth-sob	lowD lowB12	2	2	4	7	2	2	1	h80 w75	tall lfing	lface hpal	soft luc jaw fa	nn yy yy yy y7	join pray	lord toe-out
202		Clinic	2018	f		Cardiology	hEDS	20.5-30.4	33	19	22	0	4	3	2	3	1	3	4	0	9	4	0	z	awar sho clum activ-gymnas-p enam	pop pn-nk-shld-bk-hip-kn spra	scol toe-out	slow stri dry	menor	num mache mweak	condi blot swal naus	z	diz fatig slep fog htcold tachy anx ftdis sel	rash asth-sob fdmed	z	5	1	2	7	2	2	0	h25 w30	ang lspan lfing WM St	hpal	soft luc	yy yy yy yn n7	join pray	scol toe-out
203		Clinic	2018	m		self	cEDS	20.5-30.4	40	21	24	3	7	5	1	3	1	5	4	0	7	3	1	colic feed	awar sho activ urpn clum glas enam	pop lux TMJ pn spra tear fx	toe-out flat-harch	scar stri slow	blad-freq-urg	migr hache hther num pbal mache	condi blot swal naus	z	diz fatig fog htcold tachy anx sel	rash hiv-rxskin-eczem asth-sob	lowD	5	2	3	7	2	2	0	h97+ w>>97	tall ang lspan lfing WM	lface hpal	soft jaw1 scar	yy yy nn yy y7	join pray	lord toe-out
204		Clinic	2018	f		Primary	hEDS	9.5-15.4	22	26	10	2	7	4	2	1	0	0	0	1	4	1	0	colic flex	ftt awar sho urpn clum activ-p glas6 brac8	pop TMJ pn-wr-bk-hip jtsurg-wr-cyst	scol pect	brus	z	z	z	valv--MVP	diz fatig tachy sel	asth	z	7	2	4	6	3	4	0	h95 w50	tall wh ang lspan lfing WM St	lface hpal	soft jaw fa epiD	yy yy yy nn n6	join pray umbil	nkyp scol lord flat
205		Clinic	2018	f		Cardiology	hEDS	30.5-40.4	28	19	15	1	3	5	1	1	3	0	2	0	8	3	1	colic	awar activ-gymnas-f glas6	TMJ pn-nk-bk spra fx1-bk tear-ank disc-hern-L5-S1	flat	brus	metri ovar-PCS blad-freq	num	condi blot	z	sync fatig slep fog htcold sel	rash asth fdmed	lowD lowB12	0	2	3	9	2	3	0	h50 w>97	z	lface hpal	soft luc fa	yy yy yy yy y9	join pray	nkyp lord toe-out
206		Clinic	2018	f		Cardiology	hEDS	20.5-30.4	45	19	15	1	7	7	2	2	3	7	1	1	8	4	2	clum	awar sho urpn clum activ-dance-ballet-pi glas10 brac16	pop lux pn-hip-kn jtsurg-hip2x spra fx-most tear-hip-labrum disc-hern	scol flat	brus scar	menor metri blad-delay	migr hache hther-botox num pbal npath-hyperreflex Chiari-CSFleak	swal	arr	diz fatig slep fog htcold tachy anx ftdis	rash hiv asth fdmed-nsaid-penceilll	lowD lowFe	2	0	3	7	2	4	1	h90 w>>97	tall WM	z	soft jaw fa	yn ny yy yy y7	join pray	nkyp lord flat toe
207		Clinic	2018	f		Cardiology	hEDS	30.5-40.4	39	24	12	2	5	6	1	2	3	6	3	0	7	3	1	colic flex	awar sho clum brac enam	lux-thb pn-bk spra fx2-wr-fing disc-hern bksurg-inject	flat-harch	brus dry	menor ovar blad-stones-urg	migr hache-fsb hther mache	condi blot naus	z	diz sync fatig slep fog htcold anx-panic ftdis sel	rash asth-sob fdmed-insulin-tramadol	ANA	6	2	4	9	2	1	0	h97+ w>97	tall ang lspan lfing WM St	lface hpal	soft luc jaw fa	yy yy yy yy y9	join pray	lord
208		Clinic	2018	m		Self	hEDS	20.5-30.4	31	22	26	1	5	5	2	3	0	4	2	0	6	2	1	colic clum flex	awar sho brac	pop lux TMJ pn spra jtsurg	pect flat	brus elas stri	z	hache pbal mache mweak	blot-pn-flux naus	z	diz fatig fog htcold anx sel tiltpos	asth-sob	lowD	4	1	4	8	2	2	1	h97+ w>97	tall ang lspan St	lface	soft jaw1 fa1 epiD	yy yy yy yy n8	join pray	pect flat
209	45dau	Clinic	2018	f		Ortho	cEDS	9.5-15.4	45	18	10	2	8	7	2	3	3	6	3	0	8	1	2	colic clum	awar sho urpn clum activ-dance-pif glas12 brac15 enam	pop lux TMJ pn-all fx2-wr-ft disc-hernC	toe-in flat	brus elas stri slow	menor metri ovar blad-delay	migr hache-fsb hther num pbal npath mache mweak	condi blot GB naus	z	fatig slep fog htcold swet tachy anx	fdmed-dairy-glut	lowD lowFe	5	2	4	5	1	1	0	h90 w80	tall ang lspan lfing WM	lface hpal	soft jaw fa epiD	yy nn yy yn n5	pray	flat
210		Clinic	2018	f		Cardiology	cEDS	30.5-40.4	53	24	9	1	5	10	0	5	4	6	3	1	11	4	3	colic	awar sho activ-soccer-I glas7 brac	pop lux TMJ pn-sev jtsurg-wr spra fx-arm tear-kn-acl disc-hern-C bksurg-L-S-fus	z	brus elas scar stri dry	menor metri ovar blad-delay	migr hache-b hther num npath-positional mache-nk-shld	condi blot naus	arr-SVT-ablat	diz sync fatig slep fog htcold swet tachy anx ftdis sel	rash hiv asth fdmed-sugar-nsaids	lowdens lowD lowFe lowFrt	4	3	5	8	2	2	0	h97+ w90	tall wh ang lspan	lface scler hpal	soft luc jaw fa scar	yn yy yy yy y8	join pray	flat toe
211		Clinic	2018	f		Primary	hEDS	0-9.4	41	19	7	4	8	6	1	3	1	3	4	0	9	2	0	colic feed motor clum	awar sho urpn clum activ-pif glas5 brac6 enam	pop lux TMJ pn-most spra fx1	toe	brus scar dry	blad	num mache mweak	condi blot swal naus	z	diz fatig slep fog htcold tachy anx ftdis sel	asth fdmed	z	1	1	3	8	3	3	0	h90 w75	lfing	lface	soft jaw fa	yy yy ny yy y8	join pray umbil	lord flat toe-in
212		Clinic	2018	f		Cardiology	hEDS	50.5-60.4	31	11	30	0	5	6	0	1	4	5	2	0	5	2	1	z	awar sho activ-pif brac30 enam	pop TMJ pn-wr-kn-ank tear disc-hern-C bksurg-C37-fus	z	dry	menor metri ovar blad-freq	migr hache hther num mache	condi GB	z	sync slep htcold tachy anx	asth fdmed	lowD	1	0	3	4	0	2	1	h75 w>97	lfing	z	soft jaw fa	yy nn nn yy n4	z	lord flat
213		Clinic	2018	f		Cardiology	hEDS	20.5-30.4	40	23	15	1	7	6	1	3	1	5	3	0	9	1	3	clum	awar sho clum activ-vbal-i glas brac enam	pop lux pn-shld-bk-kn spra fx4-shld-toe tear-shld disc-degen-S	flat	brus slow	blad-uti	hache-b num pbal mache	condi blot naus	z	diz slep fog htcold swet tachy anx ftdis sel	asth-sob	lowD lowFe	1	2	4	9	2	4	1	h95 w97	tall	lface hpal	soft luc jaw fa	yy yy yy yy y9	join pray	nkyp lord flat toe
214		Clinic	2018	f		Cardiology	hEDS	30.5-40.4	49	21	15	1	5	7	1	3	4	8	5	0	9	4	2	colic	awar sho urpn clum activ-dance-gymnas-cheer-p	pop lux-hip TMJ pn-bk-hip-kn-ank spra fx2-ft tear-shld	scol	brus elas scar-kel stri	menor ovar blad hern-umbil	migr hache-b hther-Amitryp-betablock num pbal npath-cartun mache mweak	condi blot GB-out swal naus	z	diz fatig slep fog htcold swet tachy anx ftdis	rash asth-sob-Raynaud fdmed	lowD lowB12 lowFe lowFrt	2	2	6	6	3	1	1	h3 w3	ang lspan	thin hpal	soft luc jaw fa epiD scar	yy yy nn yn y6	join pray umbil	lord
215	36sis	Clinic	2018	f		Cardiology	cEDS	20.5-30.4	48	19	11	1	7	5	3	4	2	5	5	2	10	2	2	motor	awar sho activ-pif glas12 brac12 enam	pop lux-all TMJ pn-all disc-degen	scol flat-harch toe	brus scar stri dry	menor-irreg ovar-pcos	migr hache-fsb hther-meds-nohelp mache	condi GB swal naus	arr-Sinustach-inappropriate	diz sync fatig slep fog htcold swet tachy ftdis sel	fdmed-vary	lowD thyr	0	1	4	7	2	3	2	h25 w25	z	hpal	soft fa epiD scar	yy yy yy nn y7	join pray	nkyp flat toe
216		Clinic	2018	f		Cardiology	hEDS	20.5-30.4	41	23	14	0	7	6	0	1	3	6	3	0	11	0	4	z	ftt awar sho urpn activ-pif glas9	pop lux-shld-elb-hip-kn-ank pn-all jtsurg spra fx13-hand-fing-ank-ft-toe tear-wr	z	slow stri	menor ovar blad	migr hache hther num pbal mache mweak	condi blot naus	z	diz sync fatig slep fog htcold swet tachy anx ftdis sel	rash asth	lowD thyr lowFe ANA	4	1	3	9	2	3	1	h95 w97	tall ang slspan lfing	hpal	soft jaw scar-wh-abdom	yy yy yy yy y9	join pray	nkyp lord toe
217	58sis1tw	Clinic	2018	f		Cardiology	hEDS	15.5-20.4	36	27	16	0	6	4	2	1	0	5	4	0	10	3	1	z	awar sho clum activ-gymnas-p glas9 brac	pop lux TMJ pn-kn-ank-ft-toe	scol flat	stri	z	migr hache hther npath-arm pbal mache	condi blot swal naus	z	diz sync fatig slep fog htcold tachy anx ftdis sel	rash hiv fdmed	lowD	5	3	4	8	3	4	0	h30 w20	ang lspan lfing WM St	lface scler hpal	soft jaw fa epiD	yy yn yy yy y8	join pray umbil	nkyp scol lord flat
218	58sis2tw	Clinic	2018	f		Cardiology	hEDS	15.5-20.4	33	22	15	0	5	5	1	1	1	5	4	0	7	2	2	z	awar sho activ-vbal glas9 brac	pop lux-shld-kn-ank TMJ pn-nk-shld-hip spra	flat	stri	menor	hache-s num npath mache mweak	condi blot swal naus	z	diz fatig slep fog htcold tachy ftdis	rash fdmed	ANA-antiDNA lowFe	5	3	4	4	3	3	0	h50 w20	ang lspan lfing WM St	lface scler hpal	soft jaw fa epiD	nn nn ny yy y4	join pray umbil	nkyp lord flat
219		Clinic	2018	f		Cardiology	hEDS	30.5-40.4	55	27	12	3	9	8	0	4	3	7	4	1	11	4	1	colic feed flex	awar sho urpn clum activ-dance-pif glas10 brac gum enam	pop lux-shld-hip TMJ pn-sev spra fx4-wr-fing-toe tear-wr-ank disc-degen-C-L	z	brus elas scar stri	menor ovar blad-delay	migr hache-fb hther num pbal npath-hd-leg mache	condi blot GB naus	valv	diz sync fatig slep fog htcold swet tachy anx ftdis sel	rash hiv asth fdmed	lowFe	6	3	5	8	3	1	1	h70 w20	wh ang lspan lfing WM St	lface thin hpal	soft jaw fa epiD scar	yy yy yy yn y8	join pray umbil	toe-out
220		Online	2018	m		Cardiology	hEDS	15.5-20.4	20	25	16	0	3	3	1	3	0	3	0	0	6	0	1	flex	awar sho	pop	z	elas	z	z	condi	z	diz fatig fog tachy anx sel	z	lowD	6	1	5	6	3	3	1	h97 w70	tall wh ang lspan lfing WM	lface	soft luc jaw1 fa1 epiD	yy nn yy yy n6	join pray umbil	pect scol flat
221		Clinic	2018	f		Self	hEDS	30.5-40.4	42	22	12	2	3	5	2	3	4	6	3	2	7	3	2	colic flex	awar sho brac9 enam	pop dischern-C-L	bow flat-harch	dry brus slow	menor metri ovar blad-uti	migr hache npath num mache mweak	condi blot-flux naus	valv-MVP arr-SVT	diz sync fatig fog swet tachy sel	hiv sob fdmed	lowD lowthyr	3	3	4	7	3	1	1	h50 w55	lspan WM St	lface scler hpal	soft luc jaw fa	yy yy nn yy y7	join pray umbil	flat-harch
222		Online	2018	m		Self	hEDS	40.5-50.4	34	17	15	2	4	7	2	0	0	5	1	0	8	4	1	flex motor	awar sho urpn brac12	pop lux-shld TMJ pn fx4-toe-fing-nos tear-shld disc-C-T	pect toe-in	z	z	hache-f num npath rsd mache mweak	naus	z	diz sync fatig slep swet tachy anx ftdis	rash hiv asth fdmed-spicy	lowD lowNa	1	1	3	7	2	3	0	h75 w80	tall	lface	soft fa scar	yy yy yy ny n7	join pray	nkyp pect toe-in
223		Online	2018	m		Primary	hEDS	9.5-15.4	24	15	6	2	7	6	1	0	0	2	2	0	3	1	0	feed flex	ftt awar sho urpn activ-bktbal glas11 brac	pop lux-shld pn-bk-kn-ank-ft spra fx1-ank disc-hern-C	flat	z	z	migr Chiari	condi naus	z	fog htcold sel	fdmed-dairy-pineapp	z	6	2	1	4	1	1	0	h97 w75	tall wh lspan lfing WM St	lface hpal	soft	yy yy nn nn n4	umbil	flat
224		Online	2018	f		Primary	hEDS	40.5-50.4	56	22	34	2	6	7	2	4	3	11	3	1	11	4	2	z	colic feed-br	pop TMJ pn-most jtsurg-jaw tear-wr disc-degen-C bksurg	toe-out flat-harch	brus slow stri dry	menor ovar-cyst blad-urg-freq	migr hache-all hther Chiari nsurg-decompr num pbal npath-occipneural rsd-nk-extrem mache-extrem mweak-all	blot swal naus	arr-tachy	diz sync fatig slep fog htcold swet tachy anx ftdis sel	rash hiv asth-sob fdmed	lowD lowFe lowFrt	4	1	2	7	1	4	3	h60 w90	lspan lfing WM St	hpal	luc jaw	yn yn yy yy y7	join	nkyp lord flat toe
225		Online	2018	f		Primary	hEDS	30.5-40.4	33	16	25	0	6	7	1	1	1	5	2	0	9	1	0	z	awar sho urpn clum activ-sftbal-gymnas-pif brac15	pop lux-shld-elb-hip-kn-ank TMJ pn-all spra fx2-arm-ft disc-hern-degen-C	toe	brus	menor	hache-all num pbal mache-legs mweak-Lside	condi blot	z	diz fatig slep fog htcold tachy anx ftdis sel	asth	z	2	1	1	6	1	3	2	h97 w95	tall St	hpal	jaw	yy nn yy yn y6	join	nkyp flat toe
226		Online	2018	f		Cardiology	cEDS	30.5-40.4	47	22	10	3	5	7	2	3	2	6	3	0	10	3	3	colic feed clum	awar urpn clum activ-PE-pif brac12 gum	pop lux-shld-elb-hip-kn-ank pn-all spra fx2-arm-hand tear-kn-ank	scol flat	brus elas scar stri	menor metri	hache-fsb hther-med-massage num pbal mache mweak	condi blot naus	z	diz fatig slep fog htcold swet tachy anx ftdis-swel sel	rash hiv asth fdmed	lowD lowFe ANA	4	1	3	7	2	2	3	h75 w>97	lspan lfing WM St	hpal	soft luc scar	ny yy ny yy y7	join pray	scol flat
227		Online	2018	f		Self	DySA	20.5-30.4	35	6	17	2	3	5	0	3	2	3	4	0	10	2	1	colic feed	activ-soccer-gymnas brac11 gum enam	pop TMJ pn fx1-ank tear-ank	z	brus elas stri	menor blad	hache num mache	condi blot swal naus	z	diz fatig slep fog htcold swet tachy anx ftdis sel	asth fdmed-sulfa	ANA	0	0	2	2	0	0	2	h50 w60	z	z	soft luc	nn ny nn yn n2	z	z
228		Online	2018	f		Primary	hEDS	20.5-30.4	47	27	10	3	8	6	2	4	2	5	4	0	10	3	0	flex motor clum	awar sho urpn clum activ-run-play-pif glas10 brac12 enam	pop lux TMJ pn-all spra fx1-ft bksurg-LS jtsurg-kn-ank	toe-in flat	brus elas scar stri	menor blad-dysur	hache-fb hther-painkillers-dark num pbal mache-spasms	condi blot swal naus	z	diz fatig slep fog htcold swet tachy anx ftdis sel	hiv-rxskin asth-sob fdmed-latex	z	6	1	4	9	2	3	2	h>97 w>97	tall wh ang lspan lfing St	hpal	soft jaw fa scar	yy yy yy yy y9	join pray	nkyp flat toe
229		Online	2018	f		Cardiology	cEDS	30.5-40.4	32	15	15	0	3	2	1	2	4	4	5	0	9	2	0	z	urpn awar activ-band-p	pop pn	toe	brus scar	menor metri ovar blad-leak	migr hache mache mweak	condi blot GB swal naus	z	diz fatig slep fog htcold tachy anx ftdis sel	hiv fdmed	z	2	1	3	5	1	1	2	h25 w30	lfing WM	lface	soft luc scar	nn yn yy yy n5	join	toe
230		Online	2018	f		Primary	hEDS	60.5-72	58	28	18	2	8	8	3	4	2	8	5	2	10	4	2	motor clum	sho urpn clum activ-PE-sports-pf glas6 brac11 gum enam	pop lux-shld-elb TMJ pn-sev jtsurg-hip-replac spra fx3-shld-ank-sacrum disc-hern-C-L-S	scol toe flat-harch	brus elas scar stri dry	menor blad hern-uterus-rectocele-cystocele	migr hache-s-medsfail nsurg-occipnerv num pbal npath mache	condi blot GB swal naus	defect-Ao-dilated-PFO arr-implant	diz sync fatig slep fog htcold swet anx ftdis	rash hiv asth fdmed	lowD lowFe	3	2	5	9	2	5	2	h95 w>97	tall lfing St	lface hpal	soft luc jaw fa scar	yy yy yy yy y9	join pray	nkyp scol lord flat toe
231		Online	2018	f		Primary	cEDS	40.5-50.4	56	25	12	0	8	9	1	3	4	8	4	2	9	4	4	z	ftt sho urpn activ-walk-pf glas10 brac21 gum enam	pop lux-all TMJ pn-all jtsurg spra tear-wr-ank disc-degen-C-L-S bksurg-L-S	toe-in	brus scar dry	menor ovar blad-neurogen hern	migr hache hther-botox-occipblock num pbal npath-extrem mache-fasic mweak-dystonia	condi blot swal naus	valv-MVP arr-SVT-palpitation	diz fatig slep fog htcold swet tachy ftdis sel	rash-hiv-rxskin asth fdmed-beef-pork-corn-milk-Septra-dilaudid	lowD ANA-RNP	5	3	2	7	2	2	4	h95 w70	tall wh lspan lfing WM	lface frag hpal	luc scar	yy nn yy yy y7	join pray	flat toe-in
232		Onllne	2018	f		Cardiology	cEDS	40.5-50.4	39	22	43	1	5	2	1	4	2	6	3	1	9	1	4	flex	ftt awar sho glas6 brac14	pn-nk-shld jtsurg-wr-cyst	flat-harch	brus elas scar stri	menor ovar	migr num pbal npath mache mweak	condi blot naus	arr	diz sync fatig slep fog htcold swet anx sel	asth	lowdens lowD thyr lowFe	4	2	3	4	2	3	4	h60 w70	lspan lfing WM St	hpal thin	soft luc scar	yy yy nn nn y5	join pray	nkyp pect flat-harch
233	54mom	Onllne	2018	f		Primary	hEDS	40.5-50.4	39	21	12	0	5	6	1	2	1	7	4	0	10	2	1	z	sho urpn activ-dance-bktbal-bike-p glas9 brac13	pn-nk-shld-wr-hand-kn-ank spra-ank bksurg-L-S jtsurg-bk-shld disc-degen	flat	brus slow	blad	migr hache hther-craniosacral PT num pbal mache mweak	condi blot GB naus	z	diz sync fatig slep fog htcold tachy anx ftdis sel	asth fdmed-dar-glut-meds	lowD	3	1	3	6	1	3	4	h25 w60	lfing WM St	lface	luc jaw fa	yy yy nn ny y6	join	nkyp lord flat
234		Onllne	2018	f		Self	cEDS	15.5-20.4	28	14	12	2	4	4	1	3	0	1	0	0	8	3	2	flex clum	awar sho clum activ-f brac14 enam	pop lux-shld-hip pn-wr-kn-ank spra fx1-shld-clav	flat	brus scar stri	z	pbal	z	z	diz fatig slep fog htcold swet anx ftdis	hiv-rxskin asth-sob fdmed-cinnamon-doxycycline	lowD lowFe lowFrt	0	0	4	6	2	1	1	h50 w30	z	z	soft luc jaw scar	yn yy yy nn y6	join pray	flat
235		Onllne	2018	f		Cardiology	cEDS	30.5-40.4	55	28	9	1	7	8	2	4	2	8	5	1	10	4	3	clum	ftt awar sho urpn clum activ-gymnas-f glas8 brac13	pop lux-shld-hip-kn TMJ pn-all spra fx6-arm-hand-bk-legs-fing tear-wr-ank disc-hern-C-L-S	toe flat	elas scar stri dry	menor blad-freq	migr hache-fb num pbal npath-extrem rsd-extrem-shld mache mweak	condi blot GB swal naus	valv-regurg-tri	diz fatig slep sync fog htcold swet tachy anx ftdis	rash hiv asth-sob fdmed	lowdens lowD ANA	3	3	4	8	2	4	4	h20 w50	lspan lfing St	thin scler hpal	soft luc fa scar	ny yy yy yy y8	join pray	nkyp lord flat toe
236		Onllne	2018	f		Primary	hEDS	9.5-15.4	48	27	7	3	9	5	2	5	3	6	4	0	8	3	0	colic flex clum	awar sho urpn clum activ-sports-march-pif glas5 brac12 gum enam	pop lux TMJ pn spra	toe flat	brus elas scar stri dry	menor blad-freq-UTI hern	hache num pbal npath-extrem mache-extrem mweak-arms	condi blot swal naus	z	diz fatig slep fog htcold anx ftdis sel	hiv asth-sob rash	z	4	1	6	6	3	4	3	h50 w50	ang lspan lfing St	hpal	soft luc jaw fa epiD scar	yy nn yy yy n6	join pray umbil	nkyp lord flat toe
237		Online	2019	f		Cardiology	dysA	40.5-50.4	20	19	20	0	1	2	0	0	1	0	3	0	9	2	2	z	enam	pn-kn jtsurg	z	z	blad-freq	z	condi blot GB	z	diz slep fog htcold tachy anx ftdis	hiv-rxskin fdmed-NSAID-steroid	lowD thyr	5	3	2	5	2	2	0	h80 w80	tall lspan lfing WM St	lface frag thin	soft luc	yy yy nn yn y6	join pray	nkyp flat-harch
238		Online	2019	f		Cardiology	hEDS	40.5-50.4	39	9	21	0	2	8	1	1	4	5	5	1	7	4	1	z	activ-horse brac8	pop lux-kn TMJ pn-nk-bk-hip-kn jtsurg spra fx1-hum	flat	dry	menor metri ovar blad-ic	migr num npath-hand-ft mache-all mweak	condi blot GB swal naus	valv	diz slep fog htcold swet anx sel	rash hiv asth fdmed-whet	thyr	0	0	1	5	1	2	0	h25 w80	z	z	luc	yy nn yy nn y5	join	lord toe
239		Online	2019	f		Primary	hEDS	20.5-30.4	24	12	28	1	4	5	0	1	2	2	2	0	5	2	0	clum	awar sho clum brac	pop TMJ pn-kn jtsurg-kn tear-plica disc-degen-L	z	stri	ovar hern-pelv	hache Chiari	condi blot	z	diz fatig fog htcold tachy	hiv fdmed	z	2	1	0	6	1	2	0	h60 w90	lspan	z	z	yy yy nn nn y5	pray	nkyp toe
240		Online	2019	m		Ortho	cEDS	40.5-50.4	24	17	41	0	5	5	2	0	1	2	3	0	5	0	1	z	ftt clum glas14 brac14 enam	pop pn-wr-kn-ank-ft jtsurg spra tear-wr	toe flat	z	blad-slow	pbal mache	condi blot swal	z	fatig slep fog anx sel	z	lowD	5	1	4	1	2	3	1	h>97 w97	tall lspan lfing WM St	hpal	soft luc fa scar	nn yn nn nn n1	join pray	nkyp lord flat
241		Online	2019	f		Cardiology	hEDS	30.5-40.4	39	21	12	1	5	4	1	2	3	4	2	3	9	3	2	colic	ftt glas10 brac gum enam	pop TMJ pn disc-degen-C	toe-in	stri dry	ovar blad hern-pelv	Chiari-IIP pbal mache mweak	condi blot	valv aneur-celiac-ectasia	diz sync fatig slep fog htcold tachy anx sel	hiv asth-sob fdmed-peanut-meds	lowD thyr	4	1	4	6	2	2	2	h20 w30	lspan lfing WM St	hpal	soft luc jaw scar	nn yy yy yy n6	join pray	nkyp toe-in
242		Online	2019	f		Self	hEDS	20.5-30.4	27	24	25	1	6	4	1	2	2	3	2	0	6	0	0	motor	clum awar sho glas7 brac-crowd enam	pop lux-shld TMJ pn-most	flat	slow stri dry	menor metri	num pbal mache	condi blot	z	diz fatig fog htcold tachy anx	z	z	7	1	4	6	2	4	0	h97 w70	tall wh ang lspan lfing WM St	lface	soft jaw fa epiD	yy yy nn yy n6	join pray	nkyp lord flat toe
243		Online	2019	f		Primary	cEDS	40.5-50.4	52	21	11	2	8	7	3	5	2	7	4	2	8	3	1	colic clum	awar sho urpn clum activ-run-sftbal-pif	pop lux-shld-hip TMJ pn-all spra fx2-hand tear-ank disc-degen-C	scol bow flat-harch	brus elas scar stri dry	menor blad-ic hern-umbil	migr hache-fsb num pbal npath mache-arm-leg-tmj mweak-hipR	condi blot swal naus	arr-PVC	diz fatig slep fog htcold tachy anx sel	rash asth fdmed-glut-dairy-eg-cill=nsaid-fish	lowD	2	1	5	8	1	3	1	h90 w90	tall St	hpal	soft luc jaw fa scar	yy yy yy yn y8	pray	nkyp scol flat-harch
244		Online	2019	f		Primary	cEDS	20.5-30.4	45	24	10	3	8	4	2	5	2	4	3	1	10	2	1	colic flex clum	ftt sho urpn clum activ-f glas12 brac12 enam	pop TMJ pn-nk-shld-hand-bk disc-hern	scol flat	brus elas scar stri dry	menor blad-leak	num pbal mache mweak-hand-wr-ank	condi blot	arr	diz fatig slep fog htcold swet tachy anx ftdis sel	hiv-rxskin fdmed-wht-penicil	ANA	6	1	5	3	3	4	2	h50 w25	wh ang lspan lfing WM St	hpal	soft luc jaw elas scar	nn yy nn nn y3	join pray umbil	nkyp scol lord flat
245		Online	2019	f		Primary	hEDS	9.5-15.4	25	22	12	0	2	2	3	2	1	3	2	1	8	1	0	z	sho brac13	pop pn	pect toe flat	brus elas	menor	hache pbal mache	blot naus	valv	diz fatig slep fog htcold swet anx sel	fdmed	z	4	1	3	6	3	3	2	h50 w30	lspan lfing WM St	hpal	soft luc jaw	yy yy yy nn n6	join pray umbil	pect flat toe
246		Online	2019	f		Self	hEDS	20.5-30.4	63	23	7	3	7	9	2	5	5	8	4	1	11	4	4	colic flex clum	awar sho urpn clum activ-ballet-gymnas glas12 brac8 enam	pop lux TMJ pn jtsurg-bk-nk spra tear bksurg-hern disc-hern-C-T-L-S	flat	brus elas scar stri dry	menor metri ovar blad-freq hern	migr hache seiz num pbal npath mache mweak	condi blot swal naus	arr-Afib	diz fatig slep fog htcold swet tachy anx ftdis sel	rash hiv asth-sob fdmed-zonegan food	lowB12 thyr lowFe ANA	0	1	4	9	3	3	3	h60 w90	z	hpal	soft jaw fa scar	yy yy yy yy y9	join pray umbil	nkyp flat toe
247		Online	2019	f		Primary	cEDS	40.5-50.4	47	18	8	4	8	8	1	3	2	7	3	2	3	2	4	colic flex motor clum	awar sho urpn clum activ-run-pf glas8 brac9 enam	pop lux-shld-hip-kn TMJ pn-all spra fx4-ft tear-shld-wr-kn disc-hern-degen-C-L-S	scol	brus slow dry	menor metri ovar-pcos	migr hache-fb num pbal npath-ft-leg mache-leg-arm-bk mweak-arm	condi blot swal	valv arr-irregularbeat	fatig slep fog htcold swet tachy anx ftdis	asth fdmed-glut-oat-dye-milk-sulefa-levaquin-pehnerg	lowdens lowD thyr-Hash lowFe	3	1	3	5	2	2	2	h90 w>97	tall lspan St	hpal	soft luc scar	nn ny yy yy n5	join pray	scol lord
248		Online	2019	f		Cardiology	cEDS	40.5-50.4	44	27	14	0	6	5	3	4	3	4	4	0	9	3	3	z	awar sho clum glas19 brac12 gum enam	pop TMJ pn-all fx3-hand-ft-fing disc-hern-L-S	scol bow flat	brus elas scar stri	menor ovar-PCOS hern-pelv	migr num pbal mache-toe	condi blot GB swal naus	z	diz sync fatig slep fog htcold tachy anx sel	rash hiv-rxskin fdmed-glut	lowD thyr lowFe	6	2	6	8	2	2	1	h90 w85	tall ang lspan lfing WM St	lface thin	soft luc jaw fa epiD scar	ny yy yy yy y8	join pray	scol flat
249		Online	2019	f		Ortho	hEDS	9.5-15.4	40	19	10	3	8	3	1	3	2	6	3	1	7	3	0	flex motor feed	ftt awar sho urpn activ-dance-PE-pif glas13 brac5 enam	pop pn lux	flat	scar stri dry	blad-uti	migr hache Chiari num pbal mache	condi blot naus	arr	diz fatig slep fog htcold tachy anx	hiv-rxskin asth-sob fdmed-dairy	lowD	2	2	3	8	3	1	0	h50 w50	lspan St	lface hpal	luc jaw scar	yy ny yy yy y8	join pray umbil	flat
250		Online	2019	f		Cardiology	hEDS	40.5-50.4	48	24	18	1	7	8	3	3	3	4	4	0	10	2	3	clum	awar sho clum activ-work-wtlift-p glas10 brac12	pop lux-shld pn-most jtsurg-spine-hip fx1-hand bksurg-microdiskectomycect disc-herndegen-L-S	scol toe-in flat	brus elas stri	menor ovar-oophorect-R blad-delay	migr hther-amiovig-imitrex pbal mache	condi blot GB naus	z	diz fatig slep fog htcold swet tachy anx ftdis sel	hiv fdmed-pencil	lowD thyr lowFe-transfus	5	0	4	9	2	3	1	h>97 w>97	tall lspan lfing WM St	z	soft luc jaw fa	yy yy yy yy y9	join pray	scol flat toe-in
251		Online	2019	f		Self	cEDS	30.5-40.4	39	20	19	1	4	8	2	3	2	6	2	0	7	3	1	clum	clum glas10 brac4 enam	pop lux-kn TMJ pn-nk-shld-wr-hand-bk-kn jtsurg tear bksurg-LS disc-hern-C-T	scol flat-harch	brus scar stri	menor hern-pelv	migr hache-b Chiari num mache-bk-ft mweak-Larm-hd	condi blot	z	diz sync fog htcold tachy ftdis sel	hiv fdmed-dair	lowFe	7	1	2	5	2	2	1	h90 w70	tall wh ang lspan lfing WM St	hpal	soft scar	nn yy nn yy y5	join pray	nkyp flat
252		Online	2019	f		Primary	hEDS	50.5-60.4	61	33	11	3	9	10	1	5	4	6	5	1	11	4	2	flex motor clum	ftt awar sho urpn clum activ-pi brac14 gum enam	pop lux TMJ pn-all jtsurg-shld spra fx1-leg tear-shld-kn bksurg-L-S dischern-L-S	flat-harch	brus elas scar stri dry	menor metri ovar blad-leak	migr num pbal npath mache mweak	condi blot GB swal naus	arr	diz sync fatig slep fog htcold swet tachy anx ftdis sel	rash hiv asth-sob fdmed-sulfites-ibuprof-codeine-contrast	lowD lowB12 lowFe	5	5	4	9	3	3	4	h>97 w>97	tall ang lspan lfing St	lface frag thin scler hpal	soft luc jaw scar	yy yy yy yy y9	join pray umbil	nkyp flat toe-out
253		Online	2019	f		Primary	hEDS	40.5-50.4	53	20	10	3	7	8	2	3	3	7	5	1	8	3	3	colic feed clum	urpn clum awar activ-sports-i brac7 gum enam	pop TMJ pn-most spra tear-kn-ank jtsurg fx8-arm-hand-ank-ft-bk disc-degen-hern-C-L	flat toe	brus elas stri	menor ovar blad-prolapse	migr hache-fb hther-ice-diet num pbal rsd-extrem-bk mache	condi blot GB swal naus	arr-SVT-VT	diz fatig slep fog htcold swet anx sel	rash hiv fdmed-whet-corn-bellpep-onion-rice-sugar-shellfish-penicill-benaryl-toradol-hydrocod-augtment-zofran	lowD lowFe thyr	1	1	1	9	2	3	3	h50 w>97	lfing	hpal	luc	yy yy yy yy y9	join pray	nkyp flat toe
254		Online	2019	f		Primary	hEDS	20.5-30.4	44	25	18	2	8	5	2	4	2	5	4	0	10	1	1	flex clum	awar sho urpn clum activ-PE-run-pf glas8 brac11 gum enam	pop lux-shld-hip-kn-ank pn-sev spra tear-kn	toe-in flat	brus elas slow stri	menor blad-leak	migr hache-fs num pbal mache-leg-bk	condi blot GB naus	z	diz fatig slep fog swet anx ftdis sel	hiv	lowD	5	0	5	9	2	3	1	h60 w97	ang lspan lfing WM St	z	soft luc jaw fa epiD	yy yy yy yy y9	join pray	lord flat toe
255		Online	2019	f		Self	cEDS	9.5-15.4	47	30	8	4	9	4	3	4	0	6	4	0	6	4	3	feed flex motor clum	ftt awar sho urpn clum activ-dance-gymnas-trk-f-p glas7 brac14 gum enam	pop lux-kn pn-all spra	scol toe-in flat	brus elas scar dry	z	hache-all hther pbal mache mweak-lowtone	condi swal naus blot	z	sync fatig slep fog htcold swet	rash hiv asth fdmed-peanuts-treenuts-fish-miralax-gaba-milk	lowD thyr-Hash ANA	3	2	4	5	9	2	5	h75 w75	ang lspan lfing	lface hpal	soft luc fa scar	yy yy yy nn y7	join pray	nkyp scol lord flat toe
256		Online	2019	f		Cardiology	hEDS	50.5-60.4	43	15	9	2	6	6	0	2	3	6	3	1	8	2	4	colic feed	urpn clum awar activ-run--pi glas17 enam	pop lux-hip pn-most jtsurg-replace fx5-arm-ank-ft disc-degen-C-L	z	brus dry	menor metri hern-hiat	migr num pbal npath-extrem mache mweak	condi blot GB	valv	diz sync fatig slep fog htcold anx ftdis	asth-sob fdmed-codeine-percocet-tetracycline	lowdens lowD thyr ANA	4	0	2	6	0	1	2	h97 w97	tall lspan lfing St	z	luc scar	yy yy nn yy n6	z	toe-in
257		Online	2019	f		Self	hEDS	9.5-15.4	33	19	10	1	4	3	2	4	2	8	2	0	3	2	2	motor	urpn clum activ-pif brac13	pop pn-bk-hip-kn-ank-ft spra	toe-in flat	brus elas scar dry	menor ovar	migr hache-b hther Chiari num pbal mache mweak	condi naus	z	swet anx ftdis	fdmed-dairy-cashew-grbeans-flax-etc asth	ANA lowD	3	1	2	7	2	2	2	h60 w75	lspan lfing St	hpal	luc fa	yy yy nn yy y7	join umbil	flat toe
258		Online	2019	f		Cardiology	hEDS	30.5-40.4	35	12	12	0	3	4	1	3	2	4	3	0	10	2	3	z	activ-f awar glas12	TMJ pn-sev spra disc-degen-C	toe-in	brus stri dry	menor blad-urg	num pbal mache mweak	condi blot swal	z	diz sync fatig slep fog htcold swet tachy anx ftdis sel	z	lowD lowB12 lowFrt thyr ANA-antiphos-MGdx	1	0	2	6	0	0	3	h50 w30	lspan	z	soft luc	yy yy yy nn n6	z	z
259		Onllne	2019	f		Primary	hEDS	30.5-40.4	54	23	13	2	9	7	1	3	5	7	4	0	11	3	2	colic feed	urpn clum awar sho activ-sports-pif glas12 brac12 enam	pop lux TMJ pn-sev spra tear-kn-ank disc-degen-C	flat-harch	brus scar stri	menor metri ovar blad-delay hern-postopdehis	migr hache seiz num pbal mache mweak	condi blot swal naus	z	diz sync fatig slep fog htcold swet tachy anx ftdis sel	hiv asth fdmed	lowD ANA-sjogren	4	1	4	9	2	1	2	h20 w>97	lspan lfing WM St	hpal	soft luc jaw scar	yy yy yy yy y9	join pray	flat
260		Online	2019	f		Self	hEDS	30.5-40.4	40	23	10	2	8	6	2	4	1	3	3	0	7	1	3	flex clum	awar sho activ-sftbal-dance glas7 brac19 gum-graft enam	pop lux-kn TMJ pn-nk-shld-wr-bk-hip-kn fx1 wr disc-hern-L	scol flat	brus elas stri dry	menor	migr hache-fsb mache	z	z	diz fatig slep fog anx	asth	lowD lowB12 thyr lowFe	3	1	4	9	2	4	0	h60 w90	lspan lfing St	hpal	soft luc jaw fa	yy yy yy yy y9	join pray	nkyp scol flat toe
261		Online	2019	f		Cardiology	hEDS	20.5-30.4	34	18	15	0	2	3	1	2	2	5	3	1	10	3	2	z	urpn brac10	pop pn-most spra	flat	slow stri	menor ovar-cyst	migr hache-f hther-Excedrin npath-extrem num mache	condi blot naus	defect-Ao-dilat	diz fatig slep fog htcold tachy anx ftdis sel	rash hiv fdmed-gluten	lowD lowFe lowFrt ANA-speck	5	0	4	4	2	3	0	h90 w60	tall wh lspan lfing St	z	soft jaw fa scar	yy yy nn nn n4	join pray	nkyp flat toe
262		Online	2019	f		Self	hEDS	20.5-30.4	38	11	21	0	8	2	1	3	2	3	3	1	11	1	3	z	awar urpn clum activ-xcountry-pf glas14 brac10 gum enam	pop pn-sev	bow	brus slow dry	menor metri	hache pbal	condi blot naus	arr	diz fatig slep fog htcold swet tachy anx ftdis sel	fdmed-glut-dair	lowD lowFe ANA-Sjogren	2	0	2	2	3	1	1	h50 w25	WM St	z	soft luc	nn nn nn yy n2	join pray umbil	toe
263		Online	2019	f		Primary	cEDS	20.5-30.4	41	22	8	1	7	5	0	3	2	5	4	1	11	2	0	clum	awar sho urpn clum activ-dance-pf glas23 brac9	pop lux-shld-elb-hip-kn TMJ pn-most disc-degen-C	z	brus scar stri	menor blad-urethrastenos hern-pelv	hache-b hther-PT num pbal mache	condi blot swal naus	valv-MVP	diz sync fatig slep fog htcold swet tachy anx ftdis sel	rash hiv	z	5	0	3	8	2	2	2	h95 w95	tall lspan lfing WM St	z	soft luc scar	yy yy yy yy n8	join pray	nkyp lord
264		Online	2019	f		Self	hEDS	20.5-30.4	24	17	13	3	2	1	2	1	0	1	3	0	10	0	1	feed motor clum	brac clum	pn-nk-bk	scol toe-out flat	dry	z	hache	condi blot swal	z	diz fatig slep fog htcold swet tachy anx ftdis sel	z	thyr	2	1	5	2	3	4	0	h50 w30	lspan WM	hpal	soft luc jaw fa epiD	nn nn yn nn y2	join pray umbil	nkyp scol flat toe
265		Online	2019	f		Rheum	hEDS	30.5-40.4	36	17	6	0	7	7	2	2	1	6	1	0	7	1	2	z	awar sho urpn clum activ-run-PE-p glas8 enam	pop lux-shld-hip-kn TMJ pn-wr-hand-hip-kn-ft spra fx4-arm-leg tear-ank	toe-out flat	elas stri	ovar	migr hache-sb hther-Amovig-keto mache	blot	z	diz fatig slep fog htcold anx sel	fdmed-mango-demerol-cephelex	lowD lowB12 ANA-Sjogren	2	2	4	5	2	2	0	h60 w90	lfing lspan	lface hpal	soft luc jaw fa	ny ny nn yy y5	join pray	flat toe-out
266		Online	2019	f		Self	hEDS	9.5-15.4	30	20	13	3	6	0	3	1	0	2	2	0	8	2	3	colic feed motor	ftt awar sho activ-run-f brac14 enam	z	scol toe flat	scar	z	num mweak	blot swal	z	diz sync fatig slep fog htcold tachy sel	hiv-rxskin-bites fdmed	lowD thyr lowFe	6	1	3	4	3	2	1	h90 w10	tall wh ang lspan WM St	hpal	soft luc scar	yy nn yy nn n4	join pray umbil	flat toe
267		Online	2019	f		Primary	cEDS	20.5-30.4	53	16	22	3	6	6	2	4	5	8	4	0	9	4	2	feed flex clum	awar sho urpn clum activ-PE-pif glas8	pop lux-shld-hip-ank TMJ pn-all spra disc-hern-C37	toe flat	brus scar stri dry	menor metri ovar blad-utis	migr hache-f Chiari num pbal mache rsd mweak	condi blot GB naus	z	diz fatig slep fog htcold swet tachy ftdis sel	rash hiv fdmed-food	lowD lowFe	0	0	3	9	1	2	1	h70 w>97	z	z	soft luc scar	yy yy yy yy y9	pray	toe flat
268		Online	2019	f		Cardiology	hEDS	15.5-20.4	36	21	15	2	5	6	1	3	1	3	1	0	10	3	1	feed flex	awar sho urpn activ-ballet-gymnas-pi brac11	pop lux-shld-hip-ank TMJ pn-nk-shld-bk-hip-ank fx1-ank disc	scol	brus elas stri	menor	hache num mache	condi	z	diz fatig slep fog htcold swet tachy anx sel	rash hiv-rxskin asth	lowFe	7	0	2	7	3	2	0	h90 w20	tall wh ang lspan lfing WM St	z	luc fa	yy nn yy yy y7	join pray umbil	scol flat-harch
269		Online	2019	m		Primary	hEDS	15.5-20.4	24	16	8	3	5	4	1	0	0	1	2	0	6	1	1	flex motor clum	awar sho clum activ-f glas10	lux TMJ fx2-arm	scol	z	z	pbal	condi swal	z	diz fatig slep fog htcold anx	asth	lowD	2	0	0	6	3	3	2	h70 w85	lspan St	z	z	yy yy yy nn n6	join pray umbil	scol lord toe
270		Online	2019	f		Self	hEDS	60.5-72	30	19	53	0	7	3	1	3	2	4	1	0	5	1	3	z	ftt awar clum activ-sports-pi glas11 brac12 enam	pop pn-shld-elb-kn-ank jtsurg-shld-x4 spra fx4-shld-bk-kn-ft tear-shld-kn-ank bksurg-L-S disc-C-L	flat-harch	brus elas slow	metri blad-uti	migr npath mache mweak	condi	z	fog htcold swet ftdis	asth-copd	lowdens lowD ANA	5	0	2	6	2	3	1	h97 w75	tall wh lfing WM St	z	luc fa	ny yy yy yy y6	join pray	nkyp pect flat
271		Online	2019	f		Cardiology	cEDS	30.5-40.4	47	19	10	0	6	4	1	5	2	8	4	0	11	4	2	z	awar sho clum activ-PE-run-music-pif glas17	pop lux-hip pn-most spra	flat-harch	brus elas scar stri dry	menor blad-delay-spasm	migr hache-fsb Chiari num pbal npath mache mweak	condi blot swal naus	z	diz fatig slep fog htcold swet tachy anx ftdis sel	rash hiv asth fdmed-berries-eggs-glut-grain	lowD ANA-dsDNA-Sjogren	1	0	4	8	2	2	2	h15 w80	lspan	z	soft luc fa scar	yy yy ny yy y8	join pray	nkyp flat
272		Online	2019	f		Cardiology	hEDS	20.5-30.4	39	24	12	2	7	5	2	2	1	3	4	1	11	0	1	colic flex	ftt awar sho clum activ-dance-theat-f glas17 brac12 enam	pop lux-shld TMJ pn-sev tear-ft	pect-in toe-in	brus stri	blad-leak	num pbal mache mweak	condi blot naus	valv	diz sync fatig slep fog htcold swet tachy anx ftdis sel	z	lowD	4	2	2	9	2	4	1	h60 w75	ang lspan lfing WM	lface hpal	soft luc	yy yy yy yy y9	join pray	nkyp pect-in flat toe
273		Online	2019	f		Primary	hEDS	15.5-20.4	14	15	13	1	4	3	1	1	0	2	0	0	1	0	1	motor	urpn	pop lux-elb-kn pn-most	pop lux-elb-kn pn-most	flat	scar	num mache	z	z	fatig	z	lowD	4	0	2	5	2	1	1	h20 w20	lspan lfing WM St	z	luc scar	nn nn yy yy y5	join pray	flat
274		Online	2019	f		Cardiology	cEDS	30.5-40.4	48	23	11	1	9	4	4	4	3	6	4	0	11	2	0	clum	ftt awar sho urpn clum activ-cheer-pi glas8 brac9 enam	pop TMJ pn spra	scol bow toe flat	brus scar stri dry	menor ovar-PCOS blad-uti	migr hache num pbal mache mweak	condi blot swal naus	z	diz sync fatig slep fog htcold swet tachy anx ftdis sel	asth fdmed-acetaminoph painkill	z	1	1	3	9	1	5	3	h5 w75	lspan	hpal	soft luc scar	yy yy yy yy y9	join	nkyp scol lord flat toe
275		Online	2019	f		Cardiology	cEDS	15.5-20.4	38	11	12	1	4	4	0	3	1	5	3	0	11	4	2	colic	urpn clum activ-vbal-pif brac13	pop lux pn-all spra	z	brus scar stri	menor	hache-f num pbal mache-extrem mweak-handR	condi blot naus	z	diz sync fatig slep fog htcold swet tachy anx ftdis sel	rash hiv asth fdmed-treenuts-fruit-someveg	thyr lowFe	1	0	1	8	1	0	0	h25 w70	lspan	z	scar	yy yy yy yy n8	pray	z
276		Online	2019	f		Primary	cEDS	20.5-30.4	40	29	19	1	7	6	1	5	1	5	3	0	9	1	1	clum	awar sho clum brac18 gum	pop lux-shld-hip-kn-ank TMJ pn-most spra tear-ank	flat	brus elas scar stri dry	menor	migr num pbal mache-leg mweak-arm	condi blot naus	z	diz fatig slep fog htcold tachy anx ftdis-swel sel	asth-sob	ANA-preg	3	3	5	9	1	4	4	h50 w80	lspan lfing St	lface scler hpal	soft luc jaw fa scar	yy yy yy yy y9	pray	nkyp lord flat toe
277		Online	2020	f		Cardiology	hEDS	40.5-50.4	19	12	8	1	2	0	1	1	2	1	3	0	5	2	1	colic	glas8 brac2	z	flat	brus	menor ovar	migr	condi blot naus	z	diz fatig fog htcold anx	asth fdmed	lowD	3	0	1	3	2	3	0	h25 w25	lfing WM St	z	luc	nn yy nn nn y3	join pray	nkyp lord flat
278		Online	2020	f		Self	cEDS	30.5-40.4	47	21	14	2	4	5	2	5	2	7	4	0	10	4	2	flex clum	urpn clum activ-run-pif glas10	pop lux-all TMJ pn-all spra	toe-in flat	brus scar stri dry	menor ovar	migr hache-fsb num pbal npath-ft-bk mache-bk mweak-thb	condi blot GB naus	z	diz fatig slep fog htcold swet tachy anx ftdis sel	hiv asth fdmed	lowD lowFe	1	1	5	9	1	3	1	h25 w90	St	scler	soft luc jaw epiD scar	yy yy yy yy y9	pray	nkyp flat toe
279		Online	2020	f		Cardiology	cEDS	50.5-60.4	36	17	15	2	4	7	2	4	2	5	0	0	7	1	2	colic flex	awar sho clum glas15	pop lux-shld-kn-ank TMJ pn-shld-wr-hip-ank-ft tear-shld-wr jtsurg-shld-kn-x11 fx6-hand-sacrum-ft		brus elas scar dry	menor metri-adeno	migr hther-med seiz num pbal	z	z	diz sync fatig slep htcold anx sel	asth-sob	lowD thyr	2	1	2	7	1	2	2	h25 w90	lfing St	hpal	jaw scar	yy yy nn yy y7	join	flat toe
280		Online	2020	f		Cardiology	hEDS	30.5-40.4	39	26	12	1	6	4	2	5	3	2	3	1	6	4	2	flex	ftt awar sho urpn activ-PE-sports-f brac17	pop lux-hip-kn TMJ pn-wr-hand-hip-ft	pect-in flat-harch	brus elas scar stri dry	ovar blad-delay hern-pelv-uterine-prolapse	num npath-hand	condi swal naus	aneur-femoralR	diz slep htcold tachy ftdis sel	rash hiv asth-sob fdmed-shrimp-shelfish-contrast-levaquin	lowD ANA-antiphosphatidylserine-lowIgM	3	1	6	9	3	4	0	h5 w3	wh WM St	hpal	soft luc jaw fa epiD scar	yy yy yy yy y9	join pray umbil	nkyp pect-in lord flat
281		Online	2020	f		Cardiology	hEDS	20.5-30.4	46	30	15	2	6	5	2	5	2	7	3	0	10	2	2	flex clum	ftt sho urpn activ-pf glas16 brac15	pop lux-hip-ank TMJ pn-sev disc	scol flat	elas scar stri dry	menor blad	migr hache hther num pbal mache mweak	condi blot naus	z	diz sync fatig slep fog htcold swet tachy ftdis sel	rash fdmed-motrin	lowD ANA	5	2	6	8	3	3	3	h50 w10	wh ang lfing WM St	thin hpal	soft luc jaw fa epiD scar	yy yy yy yy n8	join pray umbil	nkyp scol flat
282		Online	2020	f		Neuro	hEDS	60.5-72	19	18	19	0	4	5	0	0	0	3	1	2	2	1	1	z	awar glas7 activ-gymnas brac10	lux-shld-elb TMJ pn-sev jtsurg-sacroiliac fx1-clav	z	z	z	hache-b mache mweak	swal naus	valv-MVP defect-fibromusculardysplasia	diz htcold fog	fdmed-dairy pencilll-antibx	lowD lowB12	7	2	1	5	2	1	0	h97 w60	tall wh lspan lfing ang WM St	lface hpal	soft	yy yy nn nn y5	join pray	lord
283		Online	2020	f		Cardiology	hEDS	40.5-50.4	39	23	24	0	1	4	2	5	4	2	4	1	9	4	3	z	glas5-strabis	pop lux-kn TMJ pn-wr-hand-kn-ank-ft	scol pect	brus scar elas stri dry	menor metri ovar hern-ing	num mweak	condi blot swal naus	arr	diz fatig slep fog htcold anx ftdis sel	rash hiv asth fdmed	lowdens lowD lowFe	4	1	5	6	2	4	1	h60 w20	wh lfing WM St	hpal	soft jaw fa epiD scar	yy yy yy nn n6	join pray	z
284		Online	2020	f		Cardiology	hEDS	40.5-50.4	38	10	23	1	4	5	1	2	2	6	3	2	7	2	3	clum	awar sho glas13 brac8	lux-shld pn-elb-wr-ft tear-ank jtsurg-ft-achil spra disc-hern-C67	flat	stri dry	menor metri	migr hache-f num npath-ft mache-legs mweak-leg-postsurg	condi blot naus	valv arr-longQT	diz sync fatig slep fog htcold swet ftdis sel	hiv fdmed-advil	thyr lowFe ANA-nonspecCTdis	1	0	2	3	2	1	1	h60 w70	lspan	z	z	nn yy nn nn y3	join pray	flat
285		Online	2020	f		Primary	hEDS	20.5-30.4	62	30	26	2	9	10	3	4	4	9	4	2	10	3	2	flex clum	ftt awar sho urpn clum activ-PE-trk brac12 gum enam	pop lux TMJ pn-sev tear jtsurg-kn spra fx1-ank disc-C bksurg-CCI-fus	scol bow flat-harch	brus elas slow dry	menor metri ovar-PCOS blad-freq	migr hther-botox-meds nsurg-C5-7fus npath-ft-hand mache-bk mweak-leg	condi blot swal naus	valv-MVP arr-SVT	diz sync fatig slep fog htcold swet tachy anx ftdis	rash hiv fdmed-alcohol-opioids-dairy	lowD thyr	3	4	4	9	2	4	4	h50 w70	lspan lfing St	frag thin scler hpal	soft luc epiD scar	yy yy yy yy y9	join pray	nkyp lord flat toe
286		Online	2020	f		Self	cEDS	30.5-40.4	38	22	15	1	5	8	1	5	1	2	2	0	9	3	1	flex	awar sho urpn activ-sport-pif glas15	pop lux-shld-hip-ank TMJ pn-all jtsurg-kn spra tear-kn disc-LS	flat	brus elas scar stri dry	menor	pbal mache	condi blot	z	diz fatig slep fog htcold swet tachy ftdis sel	rash hiv fdmed	lowD	1	2	4	7	2	4	2	h50 w80	WM	scler hpal	soft luc fa scar	yy yy yy nn y7	join pray	nkyp lord flat toe
287		Online	2020	f		Cardiology	hEDS	40.5-50.4	44	20	13	2	8	8	1	4	1	6	2	2	7	2	1	flex clum	awar sho urpn clum activ-sports-pif glas23 brac gum enam	pop lux-elb-kn-ank TMJ pn-nk-shld-wr-bk-kn-ank-ft jtsurg spra fx15-nk-ank disc-hern-degen-C-T-L-S	flat	brus slow dry	ovar	hache-b num npath-nk-bk-leg rsd-bk-shld mache mweak	blot GB	valv arr	diz fatig slep fog htcold tachy anx	asth-sob fdmed-meds	lowFe	3	0	1	9	3	2	2	h65 w60	lspan WM St	z	luc	yy yy yy yy y9	join pray umbil	nkyp flat
288		Online	2020	f		Primary	hEDS	30.5-40.4	37	17	14	2	3	5	2	4	2	6	3	0	8	1	1	colic feed-br	ftt sho brac19	pop TMJ pn-most jtsurg-nk disc-hern-degen-C-S	scol toe-in	elas slow stri dry	menor metri	migr num pbal npath-extrem mache-nk-leg-bk-analspas mweak-nk-arm	condi blot swal	z	diz slep fog htcold swet tachy anx sel	fdmed-dairy-glut processfd-dye-broccoli-others	ANA-SCL	2	0	4	3	3	3	2	h20 w5	lfing WM	z	soft luc jaw fa	nn nn yy nn y3	join pray umbil	nkyp scol toe
289		Online	2020	f		Primary	hEDS	30.5-40.4	53	22	26	2	7	8	2	2	3	10	4	0	10	4	1	colic flex	awar sho urpn clum activ-run-f brac11 enam	pop lux-shld-hip-kn-ank TMJ pn-most jtsurg-shld spra fx1-ank disc-hern-C	toe flat	scar stri	menor ovar-PCOS blad-uti	migr hache-fb hther-Tryptan-Exced-Topomax seiz Chiari-IIP nsurg-leak num pbal npath mache-leg-bk-arm	condi blot GB naus	z	diz sync fatig slep fog htcold swet tachy anx-PTSD sel	rash hiv asth fdmed-nuts-citrus-soy-sausage-vits	lowD	3	1	2	9	2	3	2	h50 w97	lspan lfing St	scler	soft scar	yy yy yy yy y9	join pray	nkyp flat toe-out
290		Online	2020	m		Cardiology	dysA	20.5-30.4	15	14	20	1	1	2	0	0	0	2	2	0	7	0	0	colic	ftt	TMJ pn-bk	z	z	z	hache num	condi blot	z	diz sync slep fog tachy anx ftdis	z	z	5	0	2	5	1	0	1	h25 w<5	lspan lfing WM St	z	jaw fa	yy yy nn nn y5	join	z
291		Online	2020	f		Cardiology	cEDS	15.5-20.4	32	24	14	1	6	4	1	3	1	4	1	0	8	2	1	clum	sho urpn clum activ-swim-vbal-pi glas10 brac12	pop pn-most spra fx4-arm-ft	toe	brus scar stri	menor	hache-f pbal mache-legs-ft mweak-all	blot	z	diz fatig slep fog htcold swet tachy anx	hiv-rxbugs fdmed-lamictal	lowD	3	3	3	7	2	4	2	h60 w>>97	lspan lfing WM	lface scler hpal	soft luc scar	nn yy yy yy y7	join pray	nkyp lord flat toe
292		Online	2020	m		Self	cEDS	30.5-40.4	20	16	35	0	0	4	0	4	0	6	3	0	3	0	0	z	z	pop lux-elb TMJ pn-all	z	brus elas scar stri	z	migr hache num mache mweak	condi blot	z	diz htcold fog	z	z	1	0	6	6	0	0	3	h50 w80	lspan	z	soft luc jaw fa epiD scar	yy nn yy yn y6	z	z
293		Online	2020	f		Primary	hEDS	30.5-40.4	49	21	13	1	5	4	2	5	4	8	3	2	8	4	3	feed	urpn clum awar activ-gymnas-trk-pif brac11	pop lux-shld-elb-hip-kn TMJ pn-most	scol flat	brus elas slow stri dry	menor ovar blad-leak hern-umbil	migr hache hther-Topomax-sphenocath Chiari-IIP num pbal npath-optic mache	condi blot naus	valv arr	diz sync fatig slep fog htcold anx sel	hiv asth fdmed	lowD lowB12 thyr-hash ANA	3	0	2	9	1	4	2	h50 w>97	lspan lfing St	z	soft jaw	yy yy yy yy y9	pray	scol lord flat toe
294		Online	2020	f		self	hEDS	30.5-40.4	36	19	7	1	3	4	1	0	2	6	3	1	11	3	1	colic	activ brac11 enam	pop lux-shld-kn-ank pn spra fx12-ank-leg	flat-harch	z	menor blad-freq	migr hache hther-meds-nohelp num mache-nk-arm-bk-leg mweak	blot GB naus	valv-MVP	diz sync fatig slep fog htcold swet tachy anx ftdis sel	hiv asth fdmed	z	5	3	1	6	2	1	1	h95 w70	tall wh ang WM St	lface hpal scler	jaw	yy nn yy yy n6	join pray	flat-harch
295		Online	2020	f		Self	cEDS	20.5-30.4	55	25	15	1	6	10	3	5	4	7	3	1	9	4	2	feed	ftt sho urpn clum activ-cheer-p glas	pop lux-shld-hip TMJ pn jtsurg spra fx4-wr-hand-kn-toe	scol toe-out flat	brus elas scar stri dry	menor metri ovar blad hern-pelv-myalgia	migr hache seiz-grandmal num pbal npath mache	z	arr	diz fatig slep fog htcold tachy anx-disorderdx ftdis sel	rash hiv-rxskin asth fdmed	lowD lowFe	4	1	5	5	2	5	3	h25 w53	lspan lfing WM St	thin-chis	soft luc jaw fa scar	yy nn yy yn n5	join pray	nkyp scol lord flat
296		Online	2020	f		Self	hEDS	30.5-40.4	36	15	13	1	6	4	3	3	3	3	2	0	8	2	1	clum	ftt clum activ-cheer-p glas brac6 gum	pop pn-nk-wr-bk-hip fx1 disc	scol toe-out flat-harch	brus stri dry	blad-leak hern-umbil-pelvcollaps	hache-f mache-nk	condi blot	z	diz sync fog htcold tachy anx ftdis-swel sel	rash hiv	lowD	2	2	5	1	3	2	0	h50 w20	wh St	lface scler	luc	ny yy nn nn y3	join pray	nkyp scol lord flat-harch toe-out
297		Online	2020	f		self	hEDS	30.5-40.4	52	15	2	2	7	8	2	3	4	8	4	0	9	3	2	colic clum	sho urpn clum activ glas brac9 enam	pop lux-hip-kn-ank TMJ pn-all jtsurg-5 spra tear disc-hern	toe flat	brus stri dry	menor metri blad-leak hern	hache Chiari num pbal npath rsd-pelv mache-all mweak-all	condi blot GB-out naus	z	diz sync fatig slep fog htcold tachy anx ftdis	hiv asth-sob fdmed-sulfa-Emycin-pencill-monostat	lowD lowFe lowFrt	0	0	4	1	8	0	2	h50 w>97	z	z	luc	yy yy yy yy n8	z	nkyp lord flat toe-in
298		Clinic	2018	f		Self	hEDS	40.5-50.4	40	15	36	0	5	6	1	0	2	7	5	2	5	4	3	z	urpn activ-cheer-p glas brac enam	TMJ pn-sev jtsurg fx5 disc bksurg	scol	z	ovar blad-uti-freq	migr hache nsurg num pbal mache-nk-arm-leg mweak-nk-arm-bk-leg	condi blot GB swal naus	arr aneur	fatig fog htcold tachy sel	rash hiv asth fdmed	lowdens lowD lowthyr	2	0	2	1	5	2	3	h14 w11	wh St	z	luc	yy yy nn nn y5	join pray	nkyp scol
299		Clinic	2018	f		Self	hEDS	30.5-40.4	28	12	17	3	4	4	0	2	1	3	3	0	5	1	2	colic flex clum	sho clum activ glas	pop pn spra fx2	z	brus stri	menor	migr num mache	condi blot GB	z	sync fatig fog anx sel	fdmed	lowD thyr	0	0	1	7	2	1	1	h25 w97	z	z	luc	yy yy yy nn y7	join pray	lord
300		Clinic	2018	f		Self	hEDS	20.5-30.4	42	14	18	1	6	5	1	3	5	6	2	1	8	4	1	colic	urpn activ-p glas brac gum enam	pop lux-shld-kn TMJ pn-most spra	toe-in	brus dry stri	menor metri ovar blad hern-ing	migr hache-sb num npath-sens mache mweak	blot naus	valv-MVP	diz fatig fog swet tachy anx ftdis sel	rash hiv asth fdmed	lowD	2	2	2	2	2	2	2	h55 w55	lfing WM	lface hpal	luc jaw	ny nn nn nn y2	join pray	nkyp toe-in
501		Clinic	2018	f	Gene panel positive	Primary	hEDS	30.5-40.4	41	22	17	0	7	7	2	2	1	8	2	0	10	4	0	z	awar sho activ-p brac glas enam	pop lux-shld-kn-hip TMJ pn-nk-shld-bk fx-wr disc-degen-CL bksurg	flat-harch toe	brus stri	menor	migr hther-Topomax Chiari-IIP num pbal npath-carptun mache mweak	condi naus	z	diz fatig slep fog htcold swet tachy anx ftdis sel	rash hiv asth fdmed	z	5	2	4	6	3	2	0	h5 w80	ang lspan lfing WM St	lface hpal	soft jaw fa epiD	ny ny yy ny y6	join pray umbil	lord flat
502		Clinic-retrospective	2014	m	Gene panel positive	Cardiology	DysA	50.5-60.4	29	16	40	1	2	2	1	2	1	5	2	2	8	2	1	z	brac glas-catar	pop TMJ pn	flat	stri	z	num npath-leg mache mweak	condi	arr-Aflutter	diz fatig slep htcold tachy anx sel	asth-sob	lowD	6	2	2	3	1	2	0	h90 w50	tall wh ang lspan	lface hpal	soft	nn yy nn yy n4	z	z
503	82sis	Clinic-retrospective	2013	f	WES positive	Cardiology	hEDS	15.5-20.4	35	16	12	2	6	5	1	2	3	4	2	0	7	1	2	flex clum	ftt urpn clum activ-sftbal-i brac glas	pop pn-ank fx-wr tear-ank jtsurg	toe	brus stri	menor ovar	migr hache hther pbal	condi blot naus	z	diz sync fatig slep fog tachy sel	hiv	lowFe lowFrt	3	1	1	7	2	2	0	h75 w50	ang lspan lfing	hpal	soft	yy yy yy nn y7	join pray	nkyp lord
504		Clinic-retrospective	2014	f	WES positive	Ortho	cEDS	20.5-30.4	30	17	17	1	4	6	1	4	1	2	1	0	7	1	1	motor	urpn clum brac glas	pop TMJ pn-bk spra tear-ank jtsurg	toe	brus elas scar stri	menor	hache rsd-ank	condi	z	diz fatig slep tachy anx ftdis sel	fdmed	lowD	1	1	4	7	2	2	0	h50 w50	lspan	hpal	soft luc jaw scar	yy yy nn yy y7	join pray	lord toe
505		Clinic-retrospective	2014	f	WES positive	Self	cEDS	20.5-30.4	46	16	24	1	6	5	2	4	3	7	3	1	11	2	1	feed	awar sho activ urpn brac8 enam	pop lux-hip TMJ pn-bk spra	flat-harch toe	brus scar stri elas	menor ovar blad-freq	migr hache-b hther num pbal npath-extrem mache	condi blot naus	valv-regur	diz sync fatig slep fog htcold swet tachy anx ftdis sel	rash fdmed	thyr	1	1	3	8	1	2	0	h75 w85	ang	lface	soft jaw fa scar	yy yy yy yn y8	join	lord toe
506		Clinic	2017	f	WES positive	Cardiology	hEDS	40.5-50.4	28	23	42	0	3	2	1	4	2	4	1	0	7	2	2	z	glas11 brac-crowd gum enam	pop pn-bk-hip	scol-deg20	brus elas stri scar	ovar blad-uti	migr hache-b num pbal mweak	condi	z	slep fog htcold swet tachy anx-panic ftdis sel	hiv asth-sob	lowD ANA	3	2	5	6	3	4	0	h50 w15	wh ang lspan	lface hpal	soft jaw2 fa1.5 epiD scar-hw	yy yy yn yn n6	join pray umbil	scol lord flat toe-out
507		Clinic	2018	f	WES positive	Primary	cEDS	15.5-20.4	35	25	13	0	6	5	1	1	0	1	4	0	10	4	3	z	ftt urpn clum activ-vbal-i brac enam	pop pn-nk-ank tear-ank fx-wr jtsurg	flat	elas scar	z	seiz	condi blot swal naus	z	diz sync fatig slep fog htcold swet tachy anx sel	rash hiv asth fdmed	lowdens thyr lowD lowFe lowFrt	4	2	6	6	3	3	1	h10 w<3	wh lfing WM St	lface hpal	soft luc jaw fa epiD scar	ny yy yy nn y6	join pray umbil	scol flat toe
508		Clinic	2018	f	WES positive	Cardiology	hEDS	40.5-50.4	34	18	35	2	4	5	1	4	0	4	3	0	8	2	1	flex clum	awar sho glas enam	pop lux-kn pn-kn spra disc-fus	flat-harch toe	brus elas stri dry	z	num pbal mache mweak	condi blot GB-out	z	diz fatig slep fog htcold swet tachy ftdis	asth fdmed	lowD	2	1	2	6	1	4	2	h95 w>>97	tall St	lface	soft jaw	yy yy ny nn y6	pray	nkyp lord flat toe-out
509		Online	2019	f	WES positive	Primary	hEDS	50.5-60.4	45	22	5	4	6	9	2	3	3	7	1	0	9	1	0	colic feed-br motor clum	awar sho urpn clum activ-PE-p glas5 enam	pop lux-elb-ank TMJ pn-most jtsurg-nk-bk spra fx1-ank tear-ank bksurg-L disc-C-L	scol flat	brus elas slow	menor metri blad-freq	hache-b hther seiz num pbal npath-hand-ft mache-nk-bk mweak-arm-leg	naus	z	diz fatig slep fog htcold swet tachy anx ftdis	fdmed	z	5	0	3	7	2	2	3	h75 w50	ang wh lfing WM St	z	jaw fa scar	yy nn yy yy y7	join pray	scol flat-harch
510		Clinic	2018	f	WES positive	Primary	cEDS	40.5-50.4	42	15	30	0	5	9	0	2	3	5	3	0	8	3	4	clum	clum awar sho activ enam	pop lux TMJ pn spra fx disc-C5 bksurg	z	brus dry scar	menor ovar blad	migr hache hther num mache mweak	condi swal naus	z	diz fatig slep fog htcold swet tachy sel	rash hiv asth	lowdens lowD lowFe lowFrt	0	2	5	5	2	1	0	h10 w70	z	lface hpal	soft jaw1 fa1 EpiD scar	yy yn yy nn n5	join pray	flat
511		Clinic-retrospective	2016	f	WES positive	Self	cEDS	0-9.4	34	19	3	4	4	6	1	3	1	5	3	0	3	3	1	colic feed motor clum	ftt awar activ-p clum	pop pn-sev-jra spra tear-Kohler jtsurg fx-ft	toe-out	brus elas scar-wh	blad-urg	pbal npath-sensory-tethcord nsurg mache mweak	condi blot naus	z	fatig slep ftdis	rash asth-sob	ANA-RA	3	1	4	6	2	2	1	h90 w85	tall ang lspan	lface	soft jaw2 fa1.5 scar-wh	yy yy yy nn n6	join pray	toe lord
512		Clinic	2016	f	WES positive	Cardiology	hEDS	20.5-30.4	43	16	20	4	3	6	2	3	2	5	4	1	11	2	1	colic feed motor clum	ftt urpn awar	pop TMJ pn-most spra disc bksurg	scol flat	brus slow stri dry	menor blad-ic	migr seiz hache hther npath	condi blot swal naus	valv-regur	diz sync fatig slep fog htcold swet tachy anx ftdis sel	rash fdmed	ANA	3	2	3	4	1	2	1	h10 w3	lfing WM St	lface hpal	soft jaw fa	yy yy nn nn n4	join	scol lord
513		Clinic	2017	f	WES positive	Cardiology	cEDS	40.5-50.4	34	18	30	1	6	6	0	2	2	5	2	0	7	2	1	flex	awar sho activ-p glas	pop pn-kn-ank jtsurg spra tear-kn-acl-x2	z	scar slow	menor blad	hache-b Chiari num mweak	z	z	diz sync fatig fog swet tachy sel	hiv asth fdmed	lowdens	1	1	4	6	2	4	0	h50 w75	lspan	hpal	soft jaw fa epi-D scar	yy nn yy yy n6	join pray	z
514		Clinic	2016	f	WES positive	Cardiology	cEDS	50.5-60.4	34	16	25	1	4	6	1	3	1	4	3	0	8	2	1	feed	awar sho urpn clum	lux-bk pn-kn spra tear-kn-pat jtsurg disc-hern	scol	brus stri scar	ovar	hache num pbal npath	condi blot GB-stone	z	diz fatig slep fog tachy anx ftdis sel	rash fdmed	thyr-med	1	1	3	7	2	2	0	h60 w70	lspan	hpal	soft luc jaw scar	nn yy yy yy y7	join pray	nkyp lord
515		Clinic	2017	f	WES positive	Primary	cEDS	20.5-30.4	50	18	25	4	8	6	1	4	3	7	3	0	10	3	1	colic feed motor clum	ftt awar sho urpn clum activ-run-pf brac10 gum	pop lux-shld-elb-hip-kn-ank pn-nk-shld-wr spra fx1-nk disc-C-T-syrinx	flat	brus elas scar-wh stri slow	menor ovar blad-freq	migr hache-b Chiari num pbal npath-narcolep mache mweak-legs-wlchair	condi blot swal naus	z	diz fatig slep fog htcold swet tachy anx ftdis sel	rash hiv-sun fdmed	lowD	0	0	5	5	2	3	3	h10 w70	z	z	soft luc jaw1 fa1 scar-wh	nn nn yy yy y5	join pray	nkyp lord flat
516		Clinic	2017	f	WES positive	Primary	cEDS	50.5-60.4	32	12	18	0	2	5	0	2	2	4	3	2	10	1	1	z	urpn activ-run-f enam	pop pn-all lux-toe jtsurg disc-degen-C-L-S TMJ	z	scar stri	menor blad	migr num pbal	condi blot GB	valv arr-PVC	diz sync fatig slep fog htcold swet tachy anx ftdis	hiv-rxskin-itch	lowD	0	0	4	2	0	2	4	h20 w>>97	z	z	soft scar	nn nn nn yy n2	z	nkyp lord flat toe-out
[truncated: 948 more rows]
[truncated: 4 more columns]

## Sheet: Sheet 6 Key to database
Key for the EDS1261GW1-23 database in S6 Table							Key for EDS1261GW database (the 12 history and 7 physical categories are in grey, their individual findings below)
[truncated: 127 more rows]
